# Supplementary material for: A Comparative Evaluation of the New Genexpert MTB/RIF Ultra and other Rapid Diagnostic Assays for Detecting Tuberculosis in Pulmonary and Extra Pulmonary Specimens
Source: Sci Rep. 2019 Nov 12;9:16587. doi: 10.1038/s41598-019-53086-5 (PMC6851384; doi:10.1038/s41598-019-53086-5)
Supplement: Supplementary file 1 — Supplementary dataset [file 41598_2019_53086_MOESM1_ESM.xlsx]

## Sheet: General Table of results
Sample/specimen number	Specimen type	Culture	Auramine	Xpert Ultra	Xpert G4	LPA	Category	Total	Cumulative Total
N1	Sputum	Negative	Negative	MTB detected + Rif resistance	MTB Not detected	TB Positive	Isolates	205
N2	Sputum	Negative	Negative	MTB detected + Rif resistance	MTB Not detected	TB Positive	Culture Contaminated	3	3
N3	Sputum	Negative	Negative	MTB detected + Rif resistance	MTB Not detected	TB Positive	Culture positive	63	66
N4	Sputum	Negative	Negative	MTB detected + Rif resistance	MTB Not detected	TB Positive	Culture negative	139	205
N5	Sputum	Negative	Negative	MTB detected + Rif resistance	MTB Not detected	TB Positive
N6	Sputum	Negative	Negative	MTB detected + Rif resistance	MTB Not detected	TB Positive	Smear (auramine) positive	59	59
N7	Sputum	Negative	Negative	MTB detected + Rif resistance	MTB Not detected	TB Positive	Smear (auramine) negative	146	205
N8	Sputum	Negative	Negative	MTB detected + Rif resistance	MTB Not detected	TB Positive
N9	Sputum	positive	Negative	MTB detected	MTB Not detected	TB Positive	Xpert Ultra positive (TB detected)	119	119
N10	Sputum	Negative	Negative	MTB detected	MTB Not detected	TB Negative	Xpert Ultra negative (TB undetected)	84	203
N11	Sputum	Negative	Negative	MTB detected	MTB Not detected	TB Negative	Xpert Ultra Invalid	2	205
N12	Sputum	Negative	Negative	MTB detected	MTB Not detected	TB Negative
N13	Sputum	Negative	Negative	MTB detected	MTB Not detected	TB Negative	Xpert G4 positive (TB detected)	57	57
N14	Sputum	Negative	Negative	MTB detected	MTB Not detected	TB Negative	Xpert G4 negative (TB undetected)	146	203
N15	Sputum	Negative	Negative	MTB detected	MTB Not detected	TB Negative	Xpert G4 error	1	204
N16	Tissue	positive	Negative	MTB DETECTED VERY LOW	MTB Not detected	TB Negative	Xpert G4 invalid	1	205
N17	Sputum	positive	Negative	MTB detected	MTB Not detected	TB Negative
N18	Sputum	positive	Negative	MTB NOT detected	MTB Not detected	TB Negative	LPA positive (TB detected)	166	166
N19	tissue	positive	Positive	MTB detected medium	MTB detected high	TB Negative	LPA negative (TB undetected)	39	205
N20	Sputum	Negative	Negative	MTB Trace detected + Rif resistance	MTB Not detected	TB Positive
N21	Sputum	Negative	Negative	MTB Trace detected + Rif resistance	MTB Not detected	TB Positive	Smear negative (SN)-Culture negative (CN)	131	131
N22	Sputum	Negative	Negative	MTB Trace detected + Rif resistance	MTB Not detected	TB Positive	Smear positive (SP)-Culture positive (CP)	48	179
N23	Sputum	Negative	Negative	MTB Trace detected + Rif resistance	MTB Not detected	TB Positive	SN-CP	15	194
N24	Sputum	Negative	Negative	MTB Trace detected + Rif resistance	MTB Not detected	TB Positive	SP-CN	8	202	#plus 3 contaminated isolates equals 205
N25	Sputum	Negative	Negative	MTB Trace detected + Rif resistance	MTB Not detected	TB Positive
N26	Sputum	Negative	Negative	MTB Trace detected + Rif resistance	MTB Not detected	TB Positive	Specimen type	total
N27	Sputum	Negative	Negative	MTB Trace detected + Rif resistance	MTB Not detected	TB Positive	Sputum	117	117
N28	swab (superficial)	positive	Negative	MTB detected high	MTB Not detected	TB Positive	abscess	4	121
N29	Fluid/ aspirate	Negative	Negative	MTB NOT detected	MTB Not detected	TB Positive	csf	3	124
N30	Fluid/ aspirate	Negative	Negative	MTB NOT detected	MTB Not detected	TB Positive	Fluid/ aspirate	18	142
N31	Fluid/ aspirate	Negative	Negative	MTB NOT detected	MTB Not detected	TB Positive	swab (superficial)	4	146
N32	Fluid/ aspirate	Negative	Negative	MTB NOT detected	MTB Not detected	TB Positive	Tissue	15	161
N33	swab (superficial)	positive	Positive	MTB detected high	invalid	TB Negative	tracheal	1	162
N34	Fluid/ aspirate	Negative	Negative	MTB detected	MTB Not detected	TB Negative	tracheal/ aspirate	7	169
N35	Fluid/ aspirate	Negative	Negative	MTB detected	MTB Not detected	TB Negative	urine	36	205
N36	Fluid/ aspirate	Negative	Negative	MTB detected	MTB Not detected	TB Negative
N37	Fluid/ aspirate	Negative	Negative	MTB detected	MTB Not detected	TB Negative	Pulmonary TB (Sputum, Trachea)	125	125
N38	Fluid/ aspirate	Negative	Negative	MTB detected	MTB Not detected	TB Negative	Extra-pulmonary TB (Abscess, CSF, fluid, swab, tissue, urine)	80	205	abscess, CSF, urine, tissue, swab,
N39	Fluid/ aspirate	Negative	Negative	MTB detected	MTB Not detected	TB Negative
N40	Fluid/ aspirate	Negative	Negative	MTB detected	MTB Not detected	TB Negative
N41	Sputum	positive	Negative	MTB NOT detected	MTB Not detected	TB Negative
N42	Sputum	Negative	Negative	MTB NOT detected	MTB Not detected	TB Negative
N43	Sputum	positive	Negative	MTB detected medium + Rif resistance	MTB Detected low + Rif resistance	TB Negative
N44	Sputum	Negative	Negative	MTB NOT detected	MTB Not detected	TB Positive	Rifampicin Resistance breakdown
N45	Sputum	Negative	Negative	MTB NOT detected	MTB Not detected	TB Positive	SN-CN = 16 (detected by Ultra all in Sputum)
N46	Sputum	Negative	Negative	MTB NOT detected	MTB Not detected	TB Positive	SP-CP = 1 (detected by LPA in sputum sample)
N47	Sputum	positive	Negative	MTB detected medium	MTB Detected low	TB Positive	SN-CP = 2 (same by Ultra and G4 in sputum, another by LPA in tissue)
N48	urine	Negative	Negative	MTB DETECTED VERY LOW	MTB Not detected	TB Positive	Total = 19
N49	urine	Negative	Negative	MTB DETECTED VERY LOW	MTB Not detected	TB Positive
N50	urine	Negative	Negative	MTB DETECTED VERY LOW	MTB Not detected	TB Positive
N51	urine	Negative	Negative	MTB DETECTED VERY LOW	MTB Not detected	TB Positive
N52	urine	Negative	Negative	MTB DETECTED VERY LOW	MTB Not detected	TB Positive
N53	urine	Negative	Negative	MTB DETECTED VERY LOW	MTB Not detected	TB Positive
N54	urine	Negative	Negative	MTB DETECTED VERY LOW	MTB Not detected	TB Positive
N55	urine	Negative	Negative	MTB DETECTED VERY LOW	MTB Not detected	TB Positive
N56	urine	Negative	Negative	MTB DETECTED VERY LOW	MTB Not detected	TB Positive
N57	urine	Negative	Negative	MTB DETECTED VERY LOW	MTB Not detected	TB Positive
N58	urine	Negative	Negative	MTB DETECTED VERY LOW	MTB Not detected	TB Positive
N59	urine	Negative	Negative	MTB DETECTED VERY LOW	MTB Not detected	TB Positive
N60	urine	Negative	Negative	MTB DETECTED VERY LOW	MTB Not detected	TB Positive
N61	urine	Negative	Negative	MTB DETECTED VERY LOW	MTB Not detected	TB Positive
N62	urine	Negative	Negative	MTB DETECTED VERY LOW	MTB Not detected	TB Positive
N63	urine	Negative	Negative	MTB DETECTED VERY LOW	MTB Not detected	TB Positive
N64	urine	Negative	Negative	MTB DETECTED VERY LOW	MTB Not detected	TB Positive
N65	urine	Negative	Negative	MTB DETECTED VERY LOW	MTB Not detected	TB Positive
N66	urine	Negative	Negative	MTB DETECTED VERY LOW	MTB Not detected	TB Positive
N67	urine	Negative	Negative	MTB DETECTED VERY LOW	MTB Not detected	TB Positive
N68	urine	Negative	Negative	MTB DETECTED VERY LOW	MTB Not detected	TB Positive
N69	urine	Negative	Negative	MTB DETECTED VERY LOW	MTB Not detected	TB Positive
N70	urine	Negative	Negative	MTB DETECTED VERY LOW	MTB Not detected	TB Positive
N71	urine	Negative	Negative	MTB DETECTED VERY LOW	MTB Not detected	TB Positive
N72	urine	Negative	Negative	MTB DETECTED VERY LOW	MTB Not detected	TB Positive
N73	urine	Negative	Negative	MTB DETECTED VERY LOW	MTB Not detected	TB Positive
N74	sputum	positive	Positive	MTB detected medium	MTB Not detected	TB Negative
N75	sputum	Negative	Negative	MTB NOT detected	MTB Not detected	TB Negative
N76	sputum	Negative	Negative	MTB NOT detected	MTB Not detected	TB positive
N77	sputum	Negative	Negative	MTB NOT detected	MTB Not detected	TB positive
N78	sputum	Negative	Negative	MTB NOT detected	MTB Not detected	TB positive
N79	sputum	Negative	Negative	MTB NOT detected	MTB Not detected	TB positive
N80	sputum	Negative	Negative	MTB NOT detected	MTB Not detected	TB positive
N81	sputum	Negative	Negative	MTB NOT detected	MTB Not detected	TB positive
N82	sputum	Negative	Negative	MTB NOT detected	MTB Not detected	TB positive
N83	sputum	Negative	Negative	MTB NOT detected	MTB Not detected	TB positive
N84	sputum	Negative	Negative	MTB NOT detected	MTB Not detected	TB positive
N85	sputum	Negative	Negative	MTB NOT detected	MTB Not detected	TB positive
N86	sputum	Negative	Negative	MTB NOT detected	MTB Not detected	TB positive
N87	sputum	Negative	Negative	MTB NOT detected	MTB Not detected	TB positive
N88	sputum	Negative	Negative	MTB NOT detected	MTB Not detected	TB positive
N89	sputum	Negative	Negative	MTB NOT detected	MTB Not detected	TB positive
N90	sputum	Negative	Negative	MTB NOT detected	MTB Not detected	TB positive
N91	sputum	Negative	Negative	MTB NOT detected	MTB Not detected	TB positive
N92	sputum	Negative	Negative	MTB NOT detected	MTB Not detected	TB positive
N93	sputum	Negative	Negative	MTB NOT detected	MTB Not detected	TB positive
N94	sputum	Negative	Negative	MTB NOT detected	MTB Not detected	TB positive
N95	sputum	Negative	Negative	MTB NOT detected	MTB Not detected	TB positive
N96	sputum	Negative	Negative	MTB NOT detected	MTB Not detected	TB positive
N97	sputum	Negative	Negative	MTB NOT detected	MTB Not detected	TB positive
N98	sputum	Negative	Negative	MTB NOT detected	MTB Not detected	TB positive
N99	sputum	Negative	Negative	MTB NOT detected	MTB Not detected	TB positive
N100	sputum	Negative	Negative	MTB NOT detected	MTB Not detected	TB positive
N101	sputum	Negative	Negative	MTB NOT detected	MTB Not detected	TB positive
N102	sputum	Negative	Negative	MTB NOT detected	MTB Not detected	TB positive
N103	sputum	Negative	Negative	MTB NOT detected	MTB Not detected	TB positive
N104	Tissue	positive	Negative	MTB NOT detected	MTB Not detected	TB Positive
N105	tracheal/ aspirate	Negative	Negative	MTB NOT detected	MTB Not detected	TB Positive
N106	tracheal/ aspirate	Negative	Negative	MTB NOT detected	MTB Not detected	TB Positive
N107	tracheal/ aspirate	Negative	Negative	MTB NOT detected	MTB Not detected	TB Positive
N108	Tissue	positive	Negative	MTB NOT detected	MTB Not detected	TB Positive
N109	csf	Negative	Negative	MTB NOT detected	MTB Not detected	TB Positive
N110	csf	Negative	Negative	MTB NOT detected	MTB Not detected	TB Positive
N111	csf	Negative	Negative	MTB NOT detected	MTB Not detected	TB Positive
N112	sputum	positive	Positive	MTB NOT detected	MTB Not detected	TB Negative
N113	urine	Negative	Negative	MTB NOT detected	MTB Not detected	TB Positive
N114	urine	Negative	Negative	MTB NOT detected	MTB Not detected	TB Positive
N115	urine	Negative	Negative	MTB NOT detected	MTB Not detected	TB Positive
N116	urine	Negative	Negative	MTB NOT detected	MTB Not detected	TB Positive
N117	urine	Negative	Negative	MTB NOT detected	MTB Not detected	TB Positive
N118	urine	Negative	Negative	MTB NOT detected	MTB Not detected	TB Positive
N119	urine	Negative	Negative	MTB NOT detected	MTB Not detected	TB Positive
N120	urine	Negative	Negative	MTB NOT detected	MTB Not detected	TB Positive
N121	urine	Negative	Negative	MTB NOT detected	MTB Not detected	TB Positive
N122	urine	Negative	Negative	MTB NOT detected	MTB Not detected	TB Positive
N123	Fluid/ aspirate	positive	Negative	MTB NOT detected	MTB Not detected	TB Negative
N124	tracheal/ aspirate	Negative	Negative	MTB NOT detected	MTB Not detected	TB Positive
N125	tracheal/ aspirate	Negative	Negative	MTB NOT detected	MTB Not detected	TB Positive
N126	tracheal/ aspirate	Negative	Negative	MTB NOT detected	MTB Not detected	TB Positive
N127	tracheal/ aspirate	Negative	Negative	MTB NOT detected	MTB Not detected	TB Positive
N128	Tissue	positive	Negative	MTB NOT detected	MTB Not detected	tb positive + Rif resistance
N129	Fluid/ aspirate	Negative	Negative	MTB NOT detected	MTB Not detected	TB Negative
N130	Fluid/ aspirate	Negative	Negative	MTB NOT detected	MTB Not detected	TB Negative
N131	Fluid/ aspirate	Negative	Negative	MTB NOT detected	MTB Not detected	TB Negative
N132	Fluid/ aspirate	Negative	Negative	MTB NOT detected	MTB Not detected	TB Negative
N133	Fluid/ aspirate	Negative	Negative	MTB NOT detected	MTB Not detected	TB Negative
N134	sputum	positive	Negative	MTB NOT detected	MTB Not detected	TB Negative
N135	Tissue	Negative	Negative	MTB NOT detected	MTB Not detected	TB Positive
N136	Tissue	Negative	Negative	MTB NOT detected	MTB Not detected	TB Positive
N137	Tissue	Negative	Negative	MTB NOT detected	MTB Not detected	TB Positive
N138	Tissue	Negative	Negative	MTB NOT detected	MTB Not detected	TB Positive
N139	Tissue	Negative	Negative	MTB NOT detected	MTB Not detected	TB Positive
N140	sputum	positive	Negative	MTB NOT detected	MTB Not detected	TB Negative
N141	sputum	Negative	Negative	Invalid	MTB Not detected	TB Positive
N142	sputum	Negative	Negative	Invalid	MTB Not detected	TB Positive
N143	sputum	positive	Positive	MTB detected high	MTB detected high	tb positive + Rif resistance
N144	Fluid/ aspirate	Negative	Negative	MTB NOT detected	MTB detected	TB Positive
N145	sputum	positive	Negative	MTB NOT detected	MTB Not detected	TB Negative
N146	Tissue	Negative	Negative	MTB NOT detected	MTB Not detected	TB Negative
N147	Tissue	Negative	Negative	MTB NOT detected	MTB Not detected	TB Negative
N148	Tissue	Negative	Negative	MTB NOT detected	MTB Not detected	TB Negative
N149	Tissue	Negative	Negative	MTB NOT detected	MTB Not detected	TB Negative
N150	Tissue	Negative	Negative	MTB NOT detected	MTB Not detected	TB Negative
N151	Sputum	Negative	Negative	MTB Detected	MTB Detected	MTB Detected
N152	Sputum	Negative	Positive	MTB Detected	MTB Detected	MTB Detected
N153	Sputum	Negative	Positive	MTB Not Detected	MTB Not Detected	MTB Detected
N154	Sputum	Negative	Positive	MTB Detected	MTB Detected	MTB Detected
N155	Sputum	Negative	Positive	MTB Detected	MTB Detected	MTB Detected
1	sputum	TB POSITIVE	Positive	TB DETECTED	TB DETECTED HIGH	TB DETECTED
2	abscess	TB POSITIVE	Positive	TB DETECTED HIGH	TB DETECTED HIGH	TB DETECTED
3	sputum	TB POSITIVE	Positive	TB DETECTED MEDIUM	TB DETECTED MEDIUM	TB DETECTED
4	sputum	TB POSITIVE	Positive	TB DETECTED MEDIUM	TB DETECTED MEDIUM	TB DETECTED
5	sputum	TB POSITIVE	Positive	TB DETECTED HIGH	TB DETECTED HIGH	TB DETECTED
6	sputum	TB NEGATIVE	Positive	TB DETECTED MEDIUM	TB DETECTED MEDIUM	TB DETECTED
7	sputum	TB POSITIVE	Positive	TB DETECTED HIGH	TB DETECTED MEDIUM	TB DETECTED
8	sputum	TB POSITIVE	Positive	TB DETECTED HIGH	TB DETECTED MEDIUM	TB DETECTED
9	sputum	TB POSITIVE	Positive	TB DETECTED HIGH	TB DETECTED HIGH	TB DETECTED
10	sputum	TB POSITIVE	Positive	TB DETECTED HIGH	TB DETECTED HIGH	TB DETECTED
11	abscess	TB NEGATIVE	Positive	TB DETECTED MEDIUM	TB DETECTED MEDIUM	TB DETECTED
12	sputum	TB POSITIVE	Positive	TB DETECTED MEDIUM	TB DETECTED HIGH	TB DETECTED
13	swab (superficial)	TB POSITIVE	Positive	TB DETECTED HIGH	TB DETECTED MEDIUM	TB DETECTED
14	sputum	TB POSITIVE	Positive	TB DETECTED HIGH	TB DETECTED MEDIUM	TB DETECTED
15	sputum	TB POSITIVE	Positive	TB DETECTED HIGH	TB DETECTED HIGH	TB DETECTED
16	sputum	TB NEGATIVE	Positive	TB DETECTED HIGH	TB DETECTED HIGH	TB DETECTED
17	sputum	TB POSITIVE	Positive	TB DETECTED VERY LOW	TB NOT DETECTED	TB DETECTED
18	sputum	TB POSITIVE	Positive	TB DETECTED MEDIUM	TB DETECTED MEDIUM	TB DETECTED
19	sputum	TB POSITIVE	Positive	TB DETECTED MEDIUM	TB DETECTED MEDIUM	TB DETECTED
20	sputum	TB NEGATIVE	Positive	TB DETECTED MEDIUM	TB DETECTED LOW	TB DETECTED
21	sputum	TB POSITIVE	Positive	TB DETECTED HIGH	TB DETECTED MEDIUM	TB DETECTED
22	sputum	TB POSITIVE	Positive	TB DETECTED MEDIUM	TB DETECTED MEDIUM	TB DETECTED
23	sputum	TB POSITIVE	Positive	TB DETECTED MEDIUM	TB DETECTED LOW	TB DETECTED
24	swab (superficial)	TB POSITIVE	Positive	TB DETECTED MEDIUM	TB DETECTED MEDIUM	TB DETECTED
25	abscess	TB POSITIVE	Positive	TB DETECTED HIGH	TB DETECTED HIGH	TB DETECTED
26	sputum	TB POSITIVE	Positive	TB DETECTED MEDIUM	TB DETECTED LOW	TB DETECTED
27	sputum	TB POSITIVE	Positive	TB DETECTED HIGH	TB DETECTED HIGH	TB DETECTED
28	sputum	TB POSITIVE	Positive	TB DETECTED MEDIUM	TB DETECTED MEDIUM	TB DETECTED
29	sputum	CULTURE CONTAMINATED	Positive	TB DETECTED MEDIUM	TB DETECTED MEDIUM	TB DETECTED
30	sputum	TB POSITIVE	Positive	TB DETECTED HIGH	TB DETECTED HIGH	TB DETECTED
31	sputum	TB POSITIVE	Positive	TB DETECTED HIGH	TB DETECTED MEDIUM	TB DETECTED
32	abscess	TB POSITIVE	Positive	TB DETECTED HIGH	TB DETECTED HIGH	TB DETECTED
33	sputum	TB POSITIVE	Positive	TB DETECTED HIGH	TB DETECTED MEDIUM	TB DETECTED
34	sputum	TB POSITIVE	Positive	TB DETECTED HIGH	TB DETECTED HIGH	TB DETECTED
35	sputum	CULTURE CONTAMINATED	Positive	TB DETECTED MEDIUM	TB DETECTED MEDIUM	TB DETECTED
36	sputum	TB POSITIVE	Positive	TB DETECTED HIGH	TB DETECTED HIGH	TB DETECTED
37	sputum	TB POSITIVE	Positive	TB DETECTED HIGH	TB DETECTED HIGH	TB DETECTED
38	sputum	TB POSITIVE	Positive	TB DETECTED MEDIUM	TB DETECTED MEDIUM	TB DETECTED
39	sputum	TB POSITIVE	Positive	TB DETECTED	TB DETECTED MEDIUM	TB DETECTED
40	sputum	TB POSITIVE	Positive	TB DETECTED MEDIUM	TB DETECTED MEDIUM	TB DETECTED
41	sputum	TB POSITIVE	Positive	TB DETECTED MEDIUM	TB DETECTED MEDIUM	TB NOT DETECTED
42	tracheal	TB POSITIVE	Positive	TB DETECTED MEDIUM	TB DETECTED MEDIUM	TB DETECTED
43	sputum	TB POSITIVE	Positive	TB DETECTED	TB DETECTED MEDIUM	TB DETECTED
44	sputum	TB POSITIVE	Positive	TB DETECTED	TB DETECTED MEDIUM	TB DETECTED
45	sputum	TB POSITIVE	Positive	TB DETECTED MEDIUM	TB DETECTED HIGH	TB DETECTED
46	sputum	TB POSITIVE	Positive	TB DETECTED HIGH	TB DETECTED HIGH	TB DETECTED
47	sputum	TB POSITIVE	Positive	TB DETECTED HIGH	TB DETECTED MEDIUM	TB DETECTED
48	sputum	CULTURE CONTAMINATED	Positive	TB DETECTED HIGH	TB DETECTED HIGH	TB DETECTED
49	sputum	TB POSITIVE	Positive	TB DETECTED HIGH	TB DETECTED HIGH	TB DETECTED
50	sputum	TB POSITIVE	Positive	TB DETECTED MEDIUM	ERROR	TB DETECTED
	205

## Sheet: General Sensitivity-specificity
							General Results
	ALL SAMPLES (BOTH PULMONARY AND EXTRA-PULMONARY)						PULMONARY SAMPLES					EXTRA-PULMONARY SAMPLES							PULMONARY SAMPLES
Parameter	Auramine	Xpert Ultra	Xpert G4	LPA			Auramine	Xpert Ultra	Xpert G4	LPA		Auramine	Xpert Ultra	Xpert G4	LPA			Parameter	Auramine	Xpert Ultra	Xpert G4	LPA
	Smear Negative-Culture Negative (SN-CN)								Smear Negative-Culture Negative (SN-CN)			Smear Negative-Culture Negative (SN-CN)
True Positive	0	0	0	0			0	0	0	0		0	0	0	0			True Positive	41	44	39	40
True Negative	131	73	129	25			65	40	64	8		66	33	65	17			True Negative	65	41	65	8
False Positive	0	56	2	106			0	23	1	57		0	33	1	49			False Positive	7	29	7	64
False Negative	0	0	0	0			0	0	0	0		0	0	0	0			False Negative	9	6	10	10
Total	131	129*	131	131			65	65*	65	65		66	66	66	66			Total	122	120*	121#	122
Sensitivity (CI), %	0	0	0	0			0	0	0	0		0	0	0	0			Sensitivity (CI), %	82,00 (68,56-91,42)	88,00 (75,69-95,47)	79,59 (65,66-89,76)	80,00 (66,28-89,97)
Specificity (CI), %	100,00 (97,22-100,00)	56,59 (47,58-65,29)	98,47 (94,59-99,81)	19,08 (12,75-26,87)			100,00 (94,48-100,00)	63,49 (50,40-75,27)	98,46 (91,72-99,96)	12,31 (5,47-22,82)		100,00 (94,56-100,00)	50,00 (37,43-62,57)	98,48 (91,84-99,96)	25,76 (15,78-38,01)			Specificity (CI), %	90,28 (80,99-96,00)	58,57 (46,17-70,23)	90,28 (80,99-96,00)	11,11 (4,92-20,72)
Positive predictive value (CI), %	0	0	0	0			0	0	0	0		0	0	0	0			Positive predictive value (CI), %	85,42 (74,11-92,30)	60,27 (53,00-67,12)	84,78 (73,10-91,95)	38,46 (34,73-42,33)
Negative predictive value (CI), %	100	100	100	100			100	100	100	100		100	100	100	100			Negative predictive value (CI), %	87,84 (79,91-92,91)	87,23 (75,87-93,69)	86,67 (78,81-91,91)	44,44 (25,35-65,33)
* 2 isolates were invalid. Adding them will amount to 131							* 2 isolates were invalid. Adding them will amount to 65					* 2 isolates were invalid. Adding them will amount to 131						* 2 isolates were invalid. Adding them will amount to 122		# 1 isolate was in error, adding it will make up to 122
																			EXTRA-PULMONARY SAMPLES
	Smear Positive-Culture Positive (SP-CP)								Smear Positive-Culture Positive (SP-CP)			Smear Positive-Culture Positive (SP-CP)						Parameter	Auramine	Xpert Ultra	Xpert G4	LPA
True Positive	48	47	43	43			41	40	37	38		7	7	6	5			True Positive	7	9	6	9
True Negative	0	0	0	0			0	0	0	0		0	0	0	0			True Negative	66	33	65	17
False Positive	0	0	0	0			0	0	0	0		0	0	0	0			False Positive	1	34	2	50
False Negative	0	1	3	5			0	1	3	3		0	0	0	2			False Negative	6	4	6	4
Total	48	48	48*				41	41	40+ 1*	41		7	7	6 + 1*	7			Total	80	80	79 +1*	80
Sensitivity (CI), %	100,00 (92,60-100,00)	97,92 (88,93-99,95)	93,48 (82,10-98,63)				100,00 (91,40-100,00)	97,56 (87,14-99,94)	92,50 (79,61-98,43)	92,68 (80,08-98,46)		100,00 (59,04-100,00)	100,00 (59,04-100,00)	100,00 (54,07-100,00)	62,50 (24,49-91,48)			Sensitivity (CI), %	53,85 (25,13-80,78)	69,23 (38,57-90,91)	50,00 (21,09-78,91)	69,23 (38,57-90,91)
Specificity (CI), %	0	0	0				0	0	0	0		0	0	0	0			Specificity (CI), %	98,51 (91,96-99,96)	49,25 (36,82-61,76)	97,01 (89,63-99,64)	25,37 (15,53-37,49)
Positive predictive value (CI), %	100	100	100				100	100	100	100		100	100	100	100			Positive predictive value (CI), %	87,50 (48,41-98,12)	20,93 (14,66-28,97)	75,00 (40,63-92,93)	15,25 (10,88-20,98)
Negative predictive value (CI), %	0	0	0				0	0	0	0		0	0	0	0			Negative predictive value (CI), %	91,67 (85,94-95,19)	89,19 (77,89-95,08)	91,55 (86,00-95,03)	80,95 (63,04-91,37)
* 2 isolates were invalid/error. Adding them will amount to 131							* 1 isolate was invalid/error. Adding it will amount to 41					* 1 isolate was invalid/error. Adding that will amount to 7						* 1 isolate was invalid. Adding it will amount to 80		# 1 isolate was in error, adding it will make up to 122
	Smear Negative-Culture Positive (SN-CP)								Smear Negative-Culture Positive (SN-CP)			Smear Negative-Culture Positive (SN-CP)
True Positive	0	6	2	6			0	4	2	2		0	2	0	4
True Negative	0	0	0	0			0	0	0	0		0	0	0	0
False Positive	0	0	0	0			0	0	0	0		0	0	0	0
False Negative	15	9	13	9			9	5	7	7		6	4	6	2
Total	15	15	15	15			9	9	9	9		6	6	6	6
Sensitivity (CI), %	0,00 (0,00-21,80)	40,00 (16,34-67,71)	13,33 (1,66-40,46)	40,00 (16,34-67,71)			0,00 (0,00-33,63)	44,44 (13,70-78,80)	22,22 (2,81-60,01)	22,22 (2,81-60,01)		0,00 (0,00-45,93)	33,33 (4,33-77,72)	0,00 (0,00-45,93)	66,67 (22,28-95,67)
Specificity (CI), %	0	0	0	0			0	0	0	0		0	0	0	0
Positive predictive value (CI), %	0	100	100	100			0	100	100	100		0	100	0	100
Negative predictive value (CI), %	0	0	0	0			0	0	0	0		0	0	0	0
	Smear Positive-Culture Negative (SP-CN)								Smear Positive-Culture Negative (SP-CN)			Smear Positive-Culture Negative (SP-CN)
True Positive	0	0	0	0			0	0	0	0		0	0	0	0
True Negative	0	1	1	0			0	1	1	0		0	0	1	0
False Positive	8	7	7	8			7	6	6	7		1	1	1	1
False Negative	0	0	0	0			0	0	0	0		0	0	0	0
Total	8	8	8	8			7	7	7	7		1	1	1	1
Sensitivity (CI), %	0	0	0	0			0	0	0	0		0	0	0	0
Specificity (CI), %	0,00 (0,00-36,94)	12,50 (0,32-52,65)	12,50 (0,32-52,65)	0,00 (0,00-36,94)			0,00 (0,00-40,96)	14,29 (0,36-57,87)	14,29 (0,36-57,87)	0,00 (0,00-40,96)		0,00 (0,00-97,50)	0,00 (0,00-97,50)	0,00 (0,00-97,50)	0,00 (0,00-97,50)
Positive predictive value (CI), %	0	0	0	0			0	0	0	0		0	0	0	0
Negative predictive value (CI), %	0	100	100	0			0	100	100	0		0	0	0	0

## Sheet: SN-CN
Sample/specimen number	Specimen type	Culture	Auramine	Xpert Ultra	Xpert G4	LPA	ALL SAMPLES (BOTH PULMONARY AND EXTRA-PULMONARY)
N1	Sputum	Negative	Negative	MTB detected + Rif resistance	MTB Not detected	TB Positive	Parameter	Auramine	Xpert Ultra	Xpert G4	LPA
N2	Sputum	Negative	Negative	MTB detected + Rif resistance	MTB Not detected	TB Positive		Smear Negative-Culture Negative (SN-CN)
N3	Sputum	Negative	Negative	MTB detected + Rif resistance	MTB Not detected	TB Positive	True Positive	0	0	0	0
N4	Sputum	Negative	Negative	MTB detected + Rif resistance	MTB Not detected	TB Positive	True Negative	131	73	129	25
N5	Sputum	Negative	Negative	MTB detected + Rif resistance	MTB Not detected	TB Positive	False Positive	0	56	2	106
N6	Sputum	Negative	Negative	MTB detected + Rif resistance	MTB Not detected	TB Positive	False Negative	0	0	0	0
N7	Sputum	Negative	Negative	MTB detected + Rif resistance	MTB Not detected	TB Positive	Total	131	129*	131	131
N8	Sputum	Negative	Negative	MTB detected + Rif resistance	MTB Not detected	TB Positive
N10	Sputum	Negative	Negative	MTB detected	MTB Not detected	TB Negative	Sensitivity (CI), %	0	0	0	0
N11	Sputum	Negative	Negative	MTB detected	MTB Not detected	TB Negative	Specificity (CI), %	100,00 (97,22-100,00)	56,59 (47,58-65,29)	98,47 (94,59-99,81)	19,08 (12,75-26,87)
N12	Sputum	Negative	Negative	MTB detected	MTB Not detected	TB Negative	Positive predictive value (CI), %	0	0	0	0
N13	Sputum	Negative	Negative	MTB detected	MTB Not detected	TB Negative	Negative predictive value (CI), %	100	100	100	100
N14	Sputum	Negative	Negative	MTB detected	MTB Not detected	TB Negative	* 2 isolates were invalid. Adding them will amount to 131
N15	Sputum	Negative	Negative	MTB detected	MTB Not detected	TB Negative
N20	Sputum	Negative	Negative	MTB Trace detected + Rif resistance	MTB Not detected	TB Positive
N21	Sputum	Negative	Negative	MTB Trace detected + Rif resistance	MTB Not detected	TB Positive
N22	Sputum	Negative	Negative	MTB Trace detected + Rif resistance	MTB Not detected	TB Positive
N23	Sputum	Negative	Negative	MTB Trace detected + Rif resistance	MTB Not detected	TB Positive
N24	Sputum	Negative	Negative	MTB Trace detected + Rif resistance	MTB Not detected	TB Positive
N25	Sputum	Negative	Negative	MTB Trace detected + Rif resistance	MTB Not detected	TB Positive
N26	Sputum	Negative	Negative	MTB Trace detected + Rif resistance	MTB Not detected	TB Positive
N27	Sputum	Negative	Negative	MTB Trace detected + Rif resistance	MTB Not detected	TB Positive
N29	Fluid/ aspirate	Negative	Negative	MTB NOT detected	MTB Not detected	TB Positive
N30	Fluid/ aspirate	Negative	Negative	MTB NOT detected	MTB Not detected	TB Positive
N31	Fluid/ aspirate	Negative	Negative	MTB NOT detected	MTB Not detected	TB Positive
N32	Fluid/ aspirate	Negative	Negative	MTB NOT detected	MTB Not detected	TB Positive
N34	Fluid/ aspirate	Negative	Negative	MTB detected	MTB Not detected	TB Negative
N35	Fluid/ aspirate	Negative	Negative	MTB detected	MTB Not detected	TB Negative
N36	Fluid/ aspirate	Negative	Negative	MTB detected	MTB Not detected	TB Negative
N37	Fluid/ aspirate	Negative	Negative	MTB detected	MTB Not detected	TB Negative
N38	Fluid/ aspirate	Negative	Negative	MTB detected	MTB Not detected	TB Negative
N39	Fluid/ aspirate	Negative	Negative	MTB detected	MTB Not detected	TB Negative
N40	Fluid/ aspirate	Negative	Negative	MTB detected	MTB Not detected	TB Negative
N42	Sputum	Negative	Negative	MTB NOT detected	MTB Not detected	TB Negative
N44	Sputum	Negative	Negative	MTB NOT detected	MTB Not detected	TB Positive
N45	Sputum	Negative	Negative	MTB NOT detected	MTB Not detected	TB Positive
N46	Sputum	Negative	Negative	MTB NOT detected	MTB Not detected	TB Positive
N48	urine	Negative	Negative	MTB DETECTED VERY LOW	MTB Not detected	TB Positive
N49	urine	Negative	Negative	MTB DETECTED VERY LOW	MTB Not detected	TB Positive
N50	urine	Negative	Negative	MTB DETECTED VERY LOW	MTB Not detected	TB Positive
N51	urine	Negative	Negative	MTB DETECTED VERY LOW	MTB Not detected	TB Positive
N52	urine	Negative	Negative	MTB DETECTED VERY LOW	MTB Not detected	TB Positive
N53	urine	Negative	Negative	MTB DETECTED VERY LOW	MTB Not detected	TB Positive
N54	urine	Negative	Negative	MTB DETECTED VERY LOW	MTB Not detected	TB Positive
N55	urine	Negative	Negative	MTB DETECTED VERY LOW	MTB Not detected	TB Positive
N56	urine	Negative	Negative	MTB DETECTED VERY LOW	MTB Not detected	TB Positive
N57	urine	Negative	Negative	MTB DETECTED VERY LOW	MTB Not detected	TB Positive
N58	urine	Negative	Negative	MTB DETECTED VERY LOW	MTB Not detected	TB Positive
N59	urine	Negative	Negative	MTB DETECTED VERY LOW	MTB Not detected	TB Positive
N60	urine	Negative	Negative	MTB DETECTED VERY LOW	MTB Not detected	TB Positive
N61	urine	Negative	Negative	MTB DETECTED VERY LOW	MTB Not detected	TB Positive
N62	urine	Negative	Negative	MTB DETECTED VERY LOW	MTB Not detected	TB Positive
N63	urine	Negative	Negative	MTB DETECTED VERY LOW	MTB Not detected	TB Positive
N64	urine	Negative	Negative	MTB DETECTED VERY LOW	MTB Not detected	TB Positive
N65	urine	Negative	Negative	MTB DETECTED VERY LOW	MTB Not detected	TB Positive
N66	urine	Negative	Negative	MTB DETECTED VERY LOW	MTB Not detected	TB Positive
N67	urine	Negative	Negative	MTB DETECTED VERY LOW	MTB Not detected	TB Positive
N68	urine	Negative	Negative	MTB DETECTED VERY LOW	MTB Not detected	TB Positive
N69	urine	Negative	Negative	MTB DETECTED VERY LOW	MTB Not detected	TB Positive
N70	urine	Negative	Negative	MTB DETECTED VERY LOW	MTB Not detected	TB Positive
N71	urine	Negative	Negative	MTB DETECTED VERY LOW	MTB Not detected	TB Positive
N72	urine	Negative	Negative	MTB DETECTED VERY LOW	MTB Not detected	TB Positive
N73	urine	Negative	Negative	MTB DETECTED VERY LOW	MTB Not detected	TB Positive
N75	sputum	Negative	Negative	MTB NOT detected	MTB Not detected	TB Negative
N76	sputum	Negative	Negative	MTB NOT detected	MTB Not detected	TB positive
N77	sputum	Negative	Negative	MTB NOT detected	MTB Not detected	TB positive
N78	sputum	Negative	Negative	MTB NOT detected	MTB Not detected	TB positive
N79	sputum	Negative	Negative	MTB NOT detected	MTB Not detected	TB positive
N80	sputum	Negative	Negative	MTB NOT detected	MTB Not detected	TB positive
N81	sputum	Negative	Negative	MTB NOT detected	MTB Not detected	TB positive
N82	sputum	Negative	Negative	MTB NOT detected	MTB Not detected	TB positive
N83	sputum	Negative	Negative	MTB NOT detected	MTB Not detected	TB positive
N84	sputum	Negative	Negative	MTB NOT detected	MTB Not detected	TB positive
N85	sputum	Negative	Negative	MTB NOT detected	MTB Not detected	TB positive
N86	sputum	Negative	Negative	MTB NOT detected	MTB Not detected	TB positive
N87	sputum	Negative	Negative	MTB NOT detected	MTB Not detected	TB positive
N88	sputum	Negative	Negative	MTB NOT detected	MTB Not detected	TB positive
N89	sputum	Negative	Negative	MTB NOT detected	MTB Not detected	TB positive
N90	sputum	Negative	Negative	MTB NOT detected	MTB Not detected	TB positive
N91	sputum	Negative	Negative	MTB NOT detected	MTB Not detected	TB positive
N92	sputum	Negative	Negative	MTB NOT detected	MTB Not detected	TB positive
N93	sputum	Negative	Negative	MTB NOT detected	MTB Not detected	TB positive
N94	sputum	Negative	Negative	MTB NOT detected	MTB Not detected	TB positive
N95	sputum	Negative	Negative	MTB NOT detected	MTB Not detected	TB positive
N96	sputum	Negative	Negative	MTB NOT detected	MTB Not detected	TB positive
N97	sputum	Negative	Negative	MTB NOT detected	MTB Not detected	TB positive
N98	sputum	Negative	Negative	MTB NOT detected	MTB Not detected	TB positive
N99	sputum	Negative	Negative	MTB NOT detected	MTB Not detected	TB positive
N100	sputum	Negative	Negative	MTB NOT detected	MTB Not detected	TB positive
N101	sputum	Negative	Negative	MTB NOT detected	MTB Not detected	TB positive
N102	sputum	Negative	Negative	MTB NOT detected	MTB Not detected	TB positive
N103	sputum	Negative	Negative	MTB NOT detected	MTB Not detected	TB positive
N105	tracheal/ aspirate	Negative	Negative	MTB NOT detected	MTB Not detected	TB Positive
N106	tracheal/ aspirate	Negative	Negative	MTB NOT detected	MTB Not detected	TB Positive
N107	tracheal/ aspirate	Negative	Negative	MTB NOT detected	MTB Not detected	TB Positive
N109	csf	Negative	Negative	MTB NOT detected	MTB Not detected	TB Positive
N110	csf	Negative	Negative	MTB NOT detected	MTB Not detected	TB Positive
N111	csf	Negative	Negative	MTB NOT detected	MTB Not detected	TB Positive
N113	urine	Negative	Negative	MTB NOT detected	MTB Not detected	TB Positive
N114	urine	Negative	Negative	MTB NOT detected	MTB Not detected	TB Positive
N115	urine	Negative	Negative	MTB NOT detected	MTB Not detected	TB Positive
N116	urine	Negative	Negative	MTB NOT detected	MTB Not detected	TB Positive
N117	urine	Negative	Negative	MTB NOT detected	MTB Not detected	TB Positive
N118	urine	Negative	Negative	MTB NOT detected	MTB Not detected	TB Positive
N119	urine	Negative	Negative	MTB NOT detected	MTB Not detected	TB Positive
N120	urine	Negative	Negative	MTB NOT detected	MTB Not detected	TB Positive
N121	urine	Negative	Negative	MTB NOT detected	MTB Not detected	TB Positive
N122	urine	Negative	Negative	MTB NOT detected	MTB Not detected	TB Positive
N124	tracheal/ aspirate	Negative	Negative	MTB NOT detected	MTB Not detected	TB Positive
N125	tracheal/ aspirate	Negative	Negative	MTB NOT detected	MTB Not detected	TB Positive
N126	tracheal/ aspirate	Negative	Negative	MTB NOT detected	MTB Not detected	TB Positive
N127	tracheal/ aspirate	Negative	Negative	MTB NOT detected	MTB Not detected	TB Positive
N129	Fluid/ aspirate	Negative	Negative	MTB NOT detected	MTB Not detected	TB Negative
N130	Fluid/ aspirate	Negative	Negative	MTB NOT detected	MTB Not detected	TB Negative
N131	Fluid/ aspirate	Negative	Negative	MTB NOT detected	MTB Not detected	TB Negative
N132	Fluid/ aspirate	Negative	Negative	MTB NOT detected	MTB Not detected	TB Negative
N133	Fluid/ aspirate	Negative	Negative	MTB NOT detected	MTB Not detected	TB Negative
N135	Tissue	Negative	Negative	MTB NOT detected	MTB Not detected	TB Positive
N136	Tissue	Negative	Negative	MTB NOT detected	MTB Not detected	TB Positive
N137	Tissue	Negative	Negative	MTB NOT detected	MTB Not detected	TB Positive
N138	Tissue	Negative	Negative	MTB NOT detected	MTB Not detected	TB Positive
N139	Tissue	Negative	Negative	MTB NOT detected	MTB Not detected	TB Positive
N141	sputum	Negative	Negative	Invalid	MTB Not detected	TB Positive
N142	sputum	Negative	Negative	Invalid	MTB Not detected	TB Positive
N144	Fluid/ aspirate	Negative	Negative	MTB NOT detected	MTB detected	TB Positive
N146	Tissue	Negative	Negative	MTB NOT detected	MTB Not detected	TB Negative
N147	Tissue	Negative	Negative	MTB NOT detected	MTB Not detected	TB Negative
N148	Tissue	Negative	Negative	MTB NOT detected	MTB Not detected	TB Negative
N149	Tissue	Negative	Negative	MTB NOT detected	MTB Not detected	TB Negative
N150	Tissue	Negative	Negative	MTB NOT detected	MTB Not detected	TB Negative
N151	Sputum	Negative	Negative	MTB Detected	MTB Detected	MTB Detected
	131		True Positive = 0	True Positive = 0	True Positive = 0	True Positive = 0
			True Negative = 131	True Negative = 73	True Negative = 129	True Negative = 25
			False Positive = 0	False Positive = 56	False Positive = 2	False Positive = 106
			False Negative = 0	False Negative = 0	False Negative = 0	False Negative = 0
				Invalid = 2
		Total	131	131	131	131
	Rifampicin resistance = 16 (detected by Ultra all in Sputum)

## Sheet: SP-CP
Sample/specimen number	Specimen type	Culture	Auramine	Xpert Ultra	Xpert G4	LPA		ALL SAMPLES (BOTH PULMONARY AND EXTRA-PULMONARY)
N19	tissue	positive	Positive	MTB detected medium	MTB detected high	TB Negative		Parameter	Auramine	Xpert Ultra	Xpert G4	LPA
N33	swab (superficial)	positive	Positive	MTB detected high	invalid	TB Negative			Smear Positive-Culture Positive (SP-CP)
N74	sputum	positive	Positive	MTB detected medium	MTB Not detected	TB Negative		True Positive	48	47	43	43
N112	sputum	positive	Positive	MTB NOT detected	MTB Not detected	TB Negative		True Negative	0	0	0	0
N143	sputum	positive	Positive	MTB detected high	MTB detected high	tb positive + Rif resistance		False Positive	0	0	0	0
1	sputum	TB POSITIVE	Positive	TB DETECTED	TB DETECTED HIGH	TB DETECTED		False Negative	0	1	3	5
2	abscess	TB POSITIVE	Positive	TB DETECTED HIGH	TB DETECTED HIGH	TB DETECTED		Total	48	48	48*
3	sputum	TB POSITIVE	Positive	TB DETECTED MEDIUM	TB DETECTED MEDIUM	TB DETECTED
4	sputum	TB POSITIVE	Positive	TB DETECTED MEDIUM	TB DETECTED MEDIUM	TB DETECTED		Sensitivity (CI), %	100,00 (92,60-100,00)	97,92 (88,93-99,95)	93,48 (82,10-98,63)
5	sputum	TB POSITIVE	Positive	TB DETECTED HIGH	TB DETECTED HIGH	TB DETECTED		Specificity (CI), %	0	0	0
7	sputum	TB POSITIVE	Positive	TB DETECTED HIGH	TB DETECTED MEDIUM	TB DETECTED		Positive predictive value (CI), %	100	100	100
8	sputum	TB POSITIVE	Positive	TB DETECTED HIGH	TB DETECTED MEDIUM	TB DETECTED		Negative predictive value (CI), %	0	0	0
9	sputum	TB POSITIVE	Positive	TB DETECTED HIGH	TB DETECTED HIGH	TB DETECTED		* 2 isolates were invalid/error. Adding them will amount to 131
10	sputum	TB POSITIVE	Positive	TB DETECTED HIGH	TB DETECTED HIGH	TB DETECTED
12	sputum	TB POSITIVE	Positive	TB DETECTED MEDIUM	TB DETECTED HIGH	TB DETECTED
13	swab (superficial)	TB POSITIVE	Positive	TB DETECTED HIGH	TB DETECTED MEDIUM	TB DETECTED
14	sputum	TB POSITIVE	Positive	TB DETECTED HIGH	TB DETECTED MEDIUM	TB DETECTED
15	sputum	TB POSITIVE	Positive	TB DETECTED HIGH	TB DETECTED HIGH	TB DETECTED
17	sputum	TB POSITIVE	Positive	TB DETECTED VERY LOW	TB NOT DETECTED	TB DETECTED
18	sputum	TB POSITIVE	Positive	TB DETECTED MEDIUM	TB DETECTED MEDIUM	TB DETECTED
19	sputum	TB POSITIVE	Positive	TB DETECTED MEDIUM	TB DETECTED MEDIUM	TB DETECTED
21	sputum	TB POSITIVE	Positive	TB DETECTED HIGH	TB DETECTED MEDIUM	TB DETECTED
22	sputum	TB POSITIVE	Positive	TB DETECTED MEDIUM	TB DETECTED MEDIUM	TB DETECTED
23	sputum	TB POSITIVE	Positive	TB DETECTED MEDIUM	TB DETECTED LOW	TB DETECTED
24	swab (superficial)	TB POSITIVE	Positive	TB DETECTED MEDIUM	TB DETECTED MEDIUM	TB DETECTED
25	abscess	TB POSITIVE	Positive	TB DETECTED HIGH	TB DETECTED HIGH	TB DETECTED
26	sputum	TB POSITIVE	Positive	TB DETECTED MEDIUM	TB DETECTED LOW	TB DETECTED
27	sputum	TB POSITIVE	Positive	TB DETECTED HIGH	TB DETECTED HIGH	TB DETECTED
28	sputum	TB POSITIVE	Positive	TB DETECTED MEDIUM	TB DETECTED MEDIUM	TB DETECTED
30	sputum	TB POSITIVE	Positive	TB DETECTED HIGH	TB DETECTED HIGH	TB DETECTED
31	sputum	TB POSITIVE	Positive	TB DETECTED HIGH	TB DETECTED MEDIUM	TB DETECTED
32	abscess	TB POSITIVE	Positive	TB DETECTED HIGH	TB DETECTED HIGH	TB DETECTED
33	sputum	TB POSITIVE	Positive	TB DETECTED HIGH	TB DETECTED MEDIUM	TB DETECTED
34	sputum	TB POSITIVE	Positive	TB DETECTED HIGH	TB DETECTED HIGH	TB DETECTED
36	sputum	TB POSITIVE	Positive	TB DETECTED HIGH	TB DETECTED HIGH	TB DETECTED
37	sputum	TB POSITIVE	Positive	TB DETECTED HIGH	TB DETECTED HIGH	TB DETECTED
38	sputum	TB POSITIVE	Positive	TB DETECTED MEDIUM	TB DETECTED MEDIUM	TB DETECTED
39	sputum	TB POSITIVE	Positive	TB DETECTED	TB DETECTED MEDIUM	TB DETECTED
40	sputum	TB POSITIVE	Positive	TB DETECTED MEDIUM	TB DETECTED MEDIUM	TB DETECTED
41	sputum	TB POSITIVE	Positive	TB DETECTED MEDIUM	TB DETECTED MEDIUM	TB NOT DETECTED
42	tracheal	TB POSITIVE	Positive	TB DETECTED MEDIUM	TB DETECTED MEDIUM	TB DETECTED
43	sputum	TB POSITIVE	Positive	TB DETECTED	TB DETECTED MEDIUM	TB DETECTED
44	sputum	TB POSITIVE	Positive	TB DETECTED	TB DETECTED MEDIUM	TB DETECTED
45	sputum	TB POSITIVE	Positive	TB DETECTED MEDIUM	TB DETECTED HIGH	TB DETECTED
46	sputum	TB POSITIVE	Positive	TB DETECTED HIGH	TB DETECTED HIGH	TB DETECTED
47	sputum	TB POSITIVE	Positive	TB DETECTED HIGH	TB DETECTED MEDIUM	TB DETECTED
49	sputum	TB POSITIVE	Positive	TB DETECTED HIGH	TB DETECTED HIGH	TB DETECTED
50	sputum	TB POSITIVE	Positive	TB DETECTED MEDIUM	ERROR	TB DETECTED
		48	True Positive = 48	True Positive = 47	True Positive = 43	True Positive = 43
			True Negative = 0	True Negative = 0	True Negative = 0	True Negative = 0
			False Positive = 0	False Positive = 0	False Positive = 0	False Positive = 0
			False Negative = 0	False Negative = 1	False Negative = 3	False Negative = 5
		Total	48	48	46+2*	48
					*invalid =1
					*error = 1
		Rifampicin resistance = 1 (detected by LPA in sputum sample)

## Sheet: SN-CP
Sample/specimen number	Specimen type	Culture	Auramine	Xpert Ultra	Xpert G4	LPA	ALL SAMPLES (BOTH PULMONARY AND EXTRA-PULMONARY)
N9	Sputum	positive	Negative	MTB detected	MTB Not detected	TB Positive	Parameter	Auramine	Xpert Ultra	Xpert G4	LPA
N16	Tissue	positive	Negative	MTB DETECTED VERY LOW	MTB Not detected	TB Negative		Smear Negative-Culture Positive (SN-CP)
N17	Sputum	positive	Negative	MTB detected	MTB Not detected	TB Negative	True Positive	0	6	2	6
N18	Sputum	positive	Negative	MTB NOT detected	MTB Not detected	TB Negative	True Negative	0	0	0	0
N28	swab (superficial)	positive	Negative	MTB detected high	MTB Not detected	TB Positive	False Positive	0	0	0	0
N41	Sputum	positive	Negative	MTB NOT detected	MTB Not detected	TB Negative	False Negative	15	9	13	9
N43	Sputum	positive	Negative	MTB detected medium + Rif resistance	MTB Detected low + Rif resistance	TB Negative	Total	15	15	15	15
N47	Sputum	positive	Negative	MTB detected medium	MTB Detected low	TB Positive
N104	Tissue	positive	Negative	MTB NOT detected	MTB Not detected	TB Positive	Sensitivity (CI), %	0,00 (0,00-21,80)	40,00 (16,34-67,71)	13,33 (1,66-40,46)	40,00 (16,34-67,71)
N108	Tissue	positive	Negative	MTB NOT detected	MTB Not detected	TB Positive	Specificity (CI), %	0	0	0	0
N123	Fluid/ aspirate	positive	Negative	MTB NOT detected	MTB Not detected	TB Negative	Positive predictive value (CI), %	0	100	100	100
N128	Tissue	positive	Negative	MTB NOT detected	MTB Not detected	tb positive + Rif resistance	Negative predictive value (CI), %	0	0	0	0
N134	sputum	positive	Negative	MTB NOT detected	MTB Not detected	TB Negative
N140	sputum	positive	Negative	MTB NOT detected	MTB Not detected	TB Negative
N145	sputum	positive	Negative	MTB NOT detected	MTB Not detected	TB Negative
		15	True Positive = 0	True Positive = 6	True Positive = 2	True Positive = 6
			True Negative = 0	True Negative = 0	True Negative = 0	True Negative = 0
			False Positive = 0	False Positive = 0	False Positive = 0	False Positive = 0
			False Negative = 15	False Negative = 9	False Negative = 13	False Negative = 9
		Total	15	15	15	15
			Rifampicin resistance = 2 (same by Ultra and G4 in sputum, another by LPA in tissue)

## Sheet: SP-CN
Sample/specimen number	Specimen type	Culture	Auramine	Xpert Ultra	Xpert G4	LPA		ALL SAMPLES (BOTH PULMONARY AND EXTRA-PULMONARY)
N152	Sputum	Negative	Positive	MTB Detected	MTB Detected	MTB Detected		Parameter	Auramine	Xpert Ultra	Xpert G4	LPA
N153	Sputum	Negative	Positive	MTB Not Detected	MTB Not Detected	MTB Detected			Smear Negative-Culture Positive (SN-CP)
N154	Sputum	Negative	Positive	MTB Detected	MTB Detected	MTB Detected		True Positive	0	0	0	0
N155	Sputum	Negative	Positive	MTB Detected	MTB Detected	MTB Detected		True Negative	0	1	1	0
6	sputum	TB NEGATIVE	Positive	TB DETECTED MEDIUM	TB DETECTED MEDIUM	TB DETECTED		False Positive	8	7	7	8
11	abscess	TB NEGATIVE	Positive	TB DETECTED MEDIUM	TB DETECTED MEDIUM	TB DETECTED		False Negative	0	0	0	0
16	sputum	TB NEGATIVE	Positive	TB DETECTED HIGH	TB DETECTED HIGH	TB DETECTED		Total	8	8	8	8
20	sputum	TB NEGATIVE	Positive	TB DETECTED MEDIUM	TB DETECTED LOW	TB DETECTED
		8	True Positive = 0	True Positive = 0	True Positive = 0	True Positive = 0		Sensitivity (CI), %	0	0	0	0
			True Negative = 0	True Negative = 1	True Negative = 1	True Negative = 0		Specificity (CI), %	0,00 (0,00-36,94)	12,50 (0,32-52,65)	12,50 (0,32-52,65)	0,00 (0,00-36,94)
			False Positive = 8	False Positive = 7	False Positive = 7	False Positive = 8		Positive predictive value (CI), %	0	0	0	0
			False Negative = 0	False Negative = 0	False Negative = 0	False Negative = 0		Negative predictive value (CI), %	0	100	100	0
		Total	8	8		8

## Sheet: Pulmonary TB isolates
Sample/specimen number	Specimen type	Culture	Auramine	Xpert Ultra	Xpert G4	LPA		Category	Total	Cumulative Total
N1	Sputum	Negative	Negative	MTB detected + Rif resistance	MTB Not detected	TB Positive		Total specimens	125
N2	Sputum	Negative	Negative	MTB detected + Rif resistance	MTB Not detected	TB Positive		Sputum	117	117
N3	Sputum	Negative	Negative	MTB detected + Rif resistance	MTB Not detected	TB Positive		Trachea/tracheal aspirates	8	125
N4	Sputum	Negative	Negative	MTB detected + Rif resistance	MTB Not detected	TB Positive
N5	Sputum	Negative	Negative	MTB detected + Rif resistance	MTB Not detected	TB Positive		Culture Contaminated	3	3
N6	Sputum	Negative	Negative	MTB detected + Rif resistance	MTB Not detected	TB Positive		Culture positive	50	53
N7	Sputum	Negative	Negative	MTB detected + Rif resistance	MTB Not detected	TB Positive		Culture negative	72	125
N8	Sputum	Negative	Negative	MTB detected + Rif resistance	MTB Not detected	TB Positive
N9	Sputum	positive	Negative	MTB detected	MTB Not detected	TB Positive		Smear (auramine) positive	51	51
N10	Sputum	Negative	Negative	MTB detected	MTB Not detected	TB Negative		Smear (auramine) negative	74	125
N11	Sputum	Negative	Negative	MTB detected	MTB Not detected	TB Negative
N12	Sputum	Negative	Negative	MTB detected	MTB Not detected	TB Negative		Xpert Ultra positive (TB detected)	76	76
N13	Sputum	Negative	Negative	MTB detected	MTB Not detected	TB Negative		Xpert Ultra negative (TB undetected)	47	123
N14	Sputum	Negative	Negative	MTB detected	MTB Not detected	TB Negative		Xpert Ultra Invalid	2	125
N15	Sputum	Negative	Negative	MTB detected	MTB Not detected	TB Negative
N17	Sputum	positive	Negative	MTB detected	MTB Not detected	TB Negative		Xpert G4 positive (TB detected)	49	49
N18	Sputum	positive	Negative	MTB NOT detected	MTB Not detected	TB Negative		Xpert G4 negative (TB undetected)	75	124
N20	Sputum	Negative	Negative	MTB Trace detected + Rif resistance	MTB Not detected	TB Positive		Xpert G4 error	1	125
N21	Sputum	Negative	Negative	MTB Trace detected + Rif resistance	MTB Not detected	TB Positive		Xpert G4 invalid	0	125
N22	Sputum	Negative	Negative	MTB Trace detected + Rif resistance	MTB Not detected	TB Positive
N23	Sputum	Negative	Negative	MTB Trace detected + Rif resistance	MTB Not detected	TB Positive		LPA positive (TB detected)	107	107
N24	Sputum	Negative	Negative	MTB Trace detected + Rif resistance	MTB Not detected	TB Positive		LPA negative (TB undetected)	18	125
N25	Sputum	Negative	Negative	MTB Trace detected + Rif resistance	MTB Not detected	TB Positive
N26	Sputum	Negative	Negative	MTB Trace detected + Rif resistance	MTB Not detected	TB Positive		Smear negative (SN)-Culture negative (CN)	65	65
N27	Sputum	Negative	Negative	MTB Trace detected + Rif resistance	MTB Not detected	TB Positive		Smear positive (SP)-Culture positive (CP)	41	106
N41	Sputum	positive	Negative	MTB NOT detected	MTB Not detected	TB Negative		SN-CP	9	115
N42	Sputum	Negative	Negative	MTB NOT detected	MTB Not detected	TB Negative		SP-CN	7	122		#plus 3 contaminated isolates yield 125
N43	Sputum	positive	Negative	MTB detected medium + Rif resistance	MTB Detected low + Rif resistance	TB Negative
N44	Sputum	Negative	Negative	MTB NOT detected	MTB Not detected	TB Positive
N45	Sputum	Negative	Negative	MTB NOT detected	MTB Not detected	TB Positive
N46	Sputum	Negative	Negative	MTB NOT detected	MTB Not detected	TB Positive			PULMONARY SAMPLES
N47	Sputum	positive	Negative	MTB detected medium	MTB Detected low	TB Positive		Parameter	Auramine	Xpert Ultra	Xpert G4	LPA
N74	sputum	positive	Positive	MTB detected medium	MTB Not detected	TB Negative
N75	sputum	Negative	Negative	MTB NOT detected	MTB Not detected	TB Negative		True Positive	41	44	39	40
N76	sputum	Negative	Negative	MTB NOT detected	MTB Not detected	TB positive		True Negative	65	41	65	8
N77	sputum	Negative	Negative	MTB NOT detected	MTB Not detected	TB positive		False Positive	7	29	7	64
N78	sputum	Negative	Negative	MTB NOT detected	MTB Not detected	TB positive		False Negative	9	6	10	10
N79	sputum	Negative	Negative	MTB NOT detected	MTB Not detected	TB positive		Total	122	120*	121#	122
N80	sputum	Negative	Negative	MTB NOT detected	MTB Not detected	TB positive
N81	sputum	Negative	Negative	MTB NOT detected	MTB Not detected	TB positive		Sensitivity (CI), %	82,00 (68,56-91,42)	88,00 (75,69-95,47)	79,59 (65,66-89,76)	80,00 (66,28-89,97)
N82	sputum	Negative	Negative	MTB NOT detected	MTB Not detected	TB positive		Specificity (CI), %	90,28 (80,99-96,00)	58,57 (46,17-70,23)	90,28 (80,99-96,00)	11,11 (4,92-20,72)
N83	sputum	Negative	Negative	MTB NOT detected	MTB Not detected	TB positive		Positive predictive value (CI), %	85,42 (74,11-92,30)	60,27 (53,00-67,12)	84,78 (73,10-91,95)	38,46 (34,73-42,33)
N84	sputum	Negative	Negative	MTB NOT detected	MTB Not detected	TB positive		Negative predictive value (CI), %	87,84 (79,91-92,91)	87,23 (75,87-93,69)	86,67 (78,81-91,91)	44,44 (25,35-65,33)
N85	sputum	Negative	Negative	MTB NOT detected	MTB Not detected	TB positive		* 2 isolates were invalid. Adding them will amount to 122		# 1 isolate was in error, adding it will make up to 122
N86	sputum	Negative	Negative	MTB NOT detected	MTB Not detected	TB positive
N87	sputum	Negative	Negative	MTB NOT detected	MTB Not detected	TB positive
N88	sputum	Negative	Negative	MTB NOT detected	MTB Not detected	TB positive
N89	sputum	Negative	Negative	MTB NOT detected	MTB Not detected	TB positive
N90	sputum	Negative	Negative	MTB NOT detected	MTB Not detected	TB positive
N91	sputum	Negative	Negative	MTB NOT detected	MTB Not detected	TB positive
N92	sputum	Negative	Negative	MTB NOT detected	MTB Not detected	TB positive
N93	sputum	Negative	Negative	MTB NOT detected	MTB Not detected	TB positive
N94	sputum	Negative	Negative	MTB NOT detected	MTB Not detected	TB positive
N95	sputum	Negative	Negative	MTB NOT detected	MTB Not detected	TB positive
N96	sputum	Negative	Negative	MTB NOT detected	MTB Not detected	TB positive
N97	sputum	Negative	Negative	MTB NOT detected	MTB Not detected	TB positive
N98	sputum	Negative	Negative	MTB NOT detected	MTB Not detected	TB positive
N99	sputum	Negative	Negative	MTB NOT detected	MTB Not detected	TB positive
N100	sputum	Negative	Negative	MTB NOT detected	MTB Not detected	TB positive
N101	sputum	Negative	Negative	MTB NOT detected	MTB Not detected	TB positive
N102	sputum	Negative	Negative	MTB NOT detected	MTB Not detected	TB positive
N103	sputum	Negative	Negative	MTB NOT detected	MTB Not detected	TB positive
N105	tracheal/ aspirate	Negative	Negative	MTB NOT detected	MTB Not detected	TB Positive
N106	tracheal/ aspirate	Negative	Negative	MTB NOT detected	MTB Not detected	TB Positive
N107	tracheal/ aspirate	Negative	Negative	MTB NOT detected	MTB Not detected	TB Positive
N112	sputum	positive	Positive	MTB NOT detected	MTB Not detected	TB Negative
N124	tracheal/ aspirate	Negative	Negative	MTB NOT detected	MTB Not detected	TB Positive
N125	tracheal/ aspirate	Negative	Negative	MTB NOT detected	MTB Not detected	TB Positive
N126	tracheal/ aspirate	Negative	Negative	MTB NOT detected	MTB Not detected	TB Positive
N127	tracheal/ aspirate	Negative	Negative	MTB NOT detected	MTB Not detected	TB Positive
N134	sputum	positive	Negative	MTB NOT detected	MTB Not detected	TB Negative
N140	sputum	positive	Negative	MTB NOT detected	MTB Not detected	TB Negative
N141	sputum	Negative	Negative	Invalid	MTB Not detected	TB Positive
N142	sputum	Negative	Negative	Invalid	MTB Not detected	TB Positive
N143	sputum	positive	Positive	MTB detected high	MTB detected high	tb positive + Rif resistance
N145	sputum	positive	Negative	MTB NOT detected	MTB Not detected	TB Negative
N151	Sputum	Negative	Negative	MTB Detected	MTB Detected	MTB Detected
N152	Sputum	Negative	Positive	MTB Detected	MTB Detected	MTB Detected
N153	Sputum	Negative	Positive	MTB Not Detected	MTB Not Detected	MTB Detected
N154	Sputum	Negative	Positive	MTB Detected	MTB Detected	MTB Detected
N155	Sputum	Negative	Positive	MTB Detected	MTB Detected	MTB Detected
1	sputum	TB POSITIVE	Positive	TB DETECTED	TB DETECTED HIGH	TB DETECTED
3	sputum	TB POSITIVE	Positive	TB DETECTED MEDIUM	TB DETECTED MEDIUM	TB DETECTED
4	sputum	TB POSITIVE	Positive	TB DETECTED MEDIUM	TB DETECTED MEDIUM	TB DETECTED
5	sputum	TB POSITIVE	Positive	TB DETECTED HIGH	TB DETECTED HIGH	TB DETECTED
6	sputum	TB NEGATIVE	Positive	TB DETECTED MEDIUM	TB DETECTED MEDIUM	TB DETECTED
7	sputum	TB POSITIVE	Positive	TB DETECTED HIGH	TB DETECTED MEDIUM	TB DETECTED
8	sputum	TB POSITIVE	Positive	TB DETECTED HIGH	TB DETECTED MEDIUM	TB DETECTED
9	sputum	TB POSITIVE	Positive	TB DETECTED HIGH	TB DETECTED HIGH	TB DETECTED
10	sputum	TB POSITIVE	Positive	TB DETECTED HIGH	TB DETECTED HIGH	TB DETECTED
12	sputum	TB POSITIVE	Positive	TB DETECTED MEDIUM	TB DETECTED HIGH	TB DETECTED
14	sputum	TB POSITIVE	Positive	TB DETECTED HIGH	TB DETECTED MEDIUM	TB DETECTED
15	sputum	TB POSITIVE	Positive	TB DETECTED HIGH	TB DETECTED HIGH	TB DETECTED
16	sputum	TB NEGATIVE	Positive	TB DETECTED HIGH	TB DETECTED HIGH	TB DETECTED
17	sputum	TB POSITIVE	Positive	TB DETECTED VERY LOW	TB NOT DETECTED	TB DETECTED
18	sputum	TB POSITIVE	Positive	TB DETECTED MEDIUM	TB DETECTED MEDIUM	TB DETECTED
19	sputum	TB POSITIVE	Positive	TB DETECTED MEDIUM	TB DETECTED MEDIUM	TB DETECTED
20	sputum	TB NEGATIVE	Positive	TB DETECTED MEDIUM	TB DETECTED LOW	TB DETECTED
21	sputum	TB POSITIVE	Positive	TB DETECTED HIGH	TB DETECTED MEDIUM	TB DETECTED
22	sputum	TB POSITIVE	Positive	TB DETECTED MEDIUM	TB DETECTED MEDIUM	TB DETECTED
23	sputum	TB POSITIVE	Positive	TB DETECTED MEDIUM	TB DETECTED LOW	TB DETECTED
26	sputum	TB POSITIVE	Positive	TB DETECTED MEDIUM	TB DETECTED LOW	TB DETECTED
27	sputum	TB POSITIVE	Positive	TB DETECTED HIGH	TB DETECTED HIGH	TB DETECTED
28	sputum	TB POSITIVE	Positive	TB DETECTED MEDIUM	TB DETECTED MEDIUM	TB DETECTED
29	sputum	CULTURE CONTAMINATED	Positive	TB DETECTED MEDIUM	TB DETECTED MEDIUM	TB DETECTED
30	sputum	TB POSITIVE	Positive	TB DETECTED HIGH	TB DETECTED HIGH	TB DETECTED
31	sputum	TB POSITIVE	Positive	TB DETECTED HIGH	TB DETECTED MEDIUM	TB DETECTED
33	sputum	TB POSITIVE	Positive	TB DETECTED HIGH	TB DETECTED MEDIUM	TB DETECTED
34	sputum	TB POSITIVE	Positive	TB DETECTED HIGH	TB DETECTED HIGH	TB DETECTED
35	sputum	CULTURE CONTAMINATED	Positive	TB DETECTED MEDIUM	TB DETECTED MEDIUM	TB DETECTED
36	sputum	TB POSITIVE	Positive	TB DETECTED HIGH	TB DETECTED HIGH	TB DETECTED
37	sputum	TB POSITIVE	Positive	TB DETECTED HIGH	TB DETECTED HIGH	TB DETECTED
38	sputum	TB POSITIVE	Positive	TB DETECTED MEDIUM	TB DETECTED MEDIUM	TB DETECTED
39	sputum	TB POSITIVE	Positive	TB DETECTED	TB DETECTED MEDIUM	TB DETECTED
40	sputum	TB POSITIVE	Positive	TB DETECTED MEDIUM	TB DETECTED MEDIUM	TB DETECTED
41	sputum	TB POSITIVE	Positive	TB DETECTED MEDIUM	TB DETECTED MEDIUM	TB NOT DETECTED
42	tracheal	TB POSITIVE	Positive	TB DETECTED MEDIUM	TB DETECTED MEDIUM	TB DETECTED
43	sputum	TB POSITIVE	Positive	TB DETECTED	TB DETECTED MEDIUM	TB DETECTED
44	sputum	TB POSITIVE	Positive	TB DETECTED	TB DETECTED MEDIUM	TB DETECTED
45	sputum	TB POSITIVE	Positive	TB DETECTED MEDIUM	TB DETECTED HIGH	TB DETECTED
46	sputum	TB POSITIVE	Positive	TB DETECTED HIGH	TB DETECTED HIGH	TB DETECTED
47	sputum	TB POSITIVE	Positive	TB DETECTED HIGH	TB DETECTED MEDIUM	TB DETECTED
48	sputum	CULTURE CONTAMINATED	Positive	TB DETECTED HIGH	TB DETECTED HIGH	TB DETECTED
49	sputum	TB POSITIVE	Positive	TB DETECTED HIGH	TB DETECTED HIGH	TB DETECTED
50	sputum	TB POSITIVE	Positive	TB DETECTED MEDIUM	ERROR	TB DETECTED
	125
			Smear negative (SN)-Culture negative (CN)
Sample/specimen number	Specimen type	Culture	Auramine	Xpert Ultra	Xpert G4	LPA		PULMONARY SAMPLES					Total
N1	Sputum	Negative	Negative	MTB detected + Rif resistance	MTB Not detected	TB Positive	Parameter	Auramine	Xpert Ultra	Xpert G4	LPA
N2	Sputum	Negative	Negative	MTB detected + Rif resistance	MTB Not detected	TB Positive		Smear Negative-Culture Negative (SN-CN)
N3	Sputum	Negative	Negative	MTB detected + Rif resistance	MTB Not detected	TB Positive	True Positive	0	0	0	0
N4	Sputum	Negative	Negative	MTB detected + Rif resistance	MTB Not detected	TB Positive	True Negative	65	40	64	8
N5	Sputum	Negative	Negative	MTB detected + Rif resistance	MTB Not detected	TB Positive	False Positive	0	23	1	57
N6	Sputum	Negative	Negative	MTB detected + Rif resistance	MTB Not detected	TB Positive	False Negative	0	0	0	0
N7	Sputum	Negative	Negative	MTB detected + Rif resistance	MTB Not detected	TB Positive	Total	65	65*	65	65
N8	Sputum	Negative	Negative	MTB detected + Rif resistance	MTB Not detected	TB Positive
N10	Sputum	Negative	Negative	MTB detected	MTB Not detected	TB Negative	Sensitivity (CI), %	0	0	0	0
N11	Sputum	Negative	Negative	MTB detected	MTB Not detected	TB Negative	Specificity (CI), %	100,00 (94,48-100,00)	63,49 (50,40-75,27)	98,46 (91,72-99,96)	12,31 (5,47-22,82)
N12	Sputum	Negative	Negative	MTB detected	MTB Not detected	TB Negative	Positive predictive value (CI), %	0	0	0	0
N13	Sputum	Negative	Negative	MTB detected	MTB Not detected	TB Negative	Negative predictive value (CI), %	100	100	100	100
N14	Sputum	Negative	Negative	MTB detected	MTB Not detected	TB Negative	* 2 isolates were invalid. Adding them will amount to 65
N15	Sputum	Negative	Negative	MTB detected	MTB Not detected	TB Negative
N20	Sputum	Negative	Negative	MTB Trace detected + Rif resistance	MTB Not detected	TB Positive
N21	Sputum	Negative	Negative	MTB Trace detected + Rif resistance	MTB Not detected	TB Positive
N22	Sputum	Negative	Negative	MTB Trace detected + Rif resistance	MTB Not detected	TB Positive
N23	Sputum	Negative	Negative	MTB Trace detected + Rif resistance	MTB Not detected	TB Positive
N24	Sputum	Negative	Negative	MTB Trace detected + Rif resistance	MTB Not detected	TB Positive
N25	Sputum	Negative	Negative	MTB Trace detected + Rif resistance	MTB Not detected	TB Positive
N26	Sputum	Negative	Negative	MTB Trace detected + Rif resistance	MTB Not detected	TB Positive
N27	Sputum	Negative	Negative	MTB Trace detected + Rif resistance	MTB Not detected	TB Positive
N42	Sputum	Negative	Negative	MTB NOT detected	MTB Not detected	TB Negative
N44	Sputum	Negative	Negative	MTB NOT detected	MTB Not detected	TB Positive
N45	Sputum	Negative	Negative	MTB NOT detected	MTB Not detected	TB Positive
N46	Sputum	Negative	Negative	MTB NOT detected	MTB Not detected	TB Positive
N75	sputum	Negative	Negative	MTB NOT detected	MTB Not detected	TB Negative
N76	sputum	Negative	Negative	MTB NOT detected	MTB Not detected	TB positive
N77	sputum	Negative	Negative	MTB NOT detected	MTB Not detected	TB positive
N78	sputum	Negative	Negative	MTB NOT detected	MTB Not detected	TB positive
N79	sputum	Negative	Negative	MTB NOT detected	MTB Not detected	TB positive
N80	sputum	Negative	Negative	MTB NOT detected	MTB Not detected	TB positive
N81	sputum	Negative	Negative	MTB NOT detected	MTB Not detected	TB positive
N82	sputum	Negative	Negative	MTB NOT detected	MTB Not detected	TB positive
N83	sputum	Negative	Negative	MTB NOT detected	MTB Not detected	TB positive
N84	sputum	Negative	Negative	MTB NOT detected	MTB Not detected	TB positive
N85	sputum	Negative	Negative	MTB NOT detected	MTB Not detected	TB positive
N86	sputum	Negative	Negative	MTB NOT detected	MTB Not detected	TB positive
N87	sputum	Negative	Negative	MTB NOT detected	MTB Not detected	TB positive
N88	sputum	Negative	Negative	MTB NOT detected	MTB Not detected	TB positive
N89	sputum	Negative	Negative	MTB NOT detected	MTB Not detected	TB positive
N90	sputum	Negative	Negative	MTB NOT detected	MTB Not detected	TB positive
N91	sputum	Negative	Negative	MTB NOT detected	MTB Not detected	TB positive
N92	sputum	Negative	Negative	MTB NOT detected	MTB Not detected	TB positive
N93	sputum	Negative	Negative	MTB NOT detected	MTB Not detected	TB positive
N94	sputum	Negative	Negative	MTB NOT detected	MTB Not detected	TB positive
N95	sputum	Negative	Negative	MTB NOT detected	MTB Not detected	TB positive
N96	sputum	Negative	Negative	MTB NOT detected	MTB Not detected	TB positive
N97	sputum	Negative	Negative	MTB NOT detected	MTB Not detected	TB positive
N98	sputum	Negative	Negative	MTB NOT detected	MTB Not detected	TB positive
N99	sputum	Negative	Negative	MTB NOT detected	MTB Not detected	TB positive
N100	sputum	Negative	Negative	MTB NOT detected	MTB Not detected	TB positive
N101	sputum	Negative	Negative	MTB NOT detected	MTB Not detected	TB positive
N102	sputum	Negative	Negative	MTB NOT detected	MTB Not detected	TB positive
N103	sputum	Negative	Negative	MTB NOT detected	MTB Not detected	TB positive
N105	tracheal/ aspirate	Negative	Negative	MTB NOT detected	MTB Not detected	TB Positive
N106	tracheal/ aspirate	Negative	Negative	MTB NOT detected	MTB Not detected	TB Positive
N107	tracheal/ aspirate	Negative	Negative	MTB NOT detected	MTB Not detected	TB Positive
N124	tracheal/ aspirate	Negative	Negative	MTB NOT detected	MTB Not detected	TB Positive
N125	tracheal/ aspirate	Negative	Negative	MTB NOT detected	MTB Not detected	TB Positive
N126	tracheal/ aspirate	Negative	Negative	MTB NOT detected	MTB Not detected	TB Positive
N127	tracheal/ aspirate	Negative	Negative	MTB NOT detected	MTB Not detected	TB Positive
N141	sputum	Negative	Negative	Invalid	MTB Not detected	TB Positive
N142	sputum	Negative	Negative	Invalid	MTB Not detected	TB Positive
N151	Sputum	Negative	Negative	MTB Detected	MTB Detected	MTB Detected
			65
	65		True Positive = 0	True Positive = 0	True Positive = 0	True Positive = 0
			True Negative = 65	True Negative = 40	True Negative = 64	True Negative = 8
			False Positive = 0	False Positive = 23	False Positive = 1	False Positive = 57
			False Negative = 0	False Negative = 0	False Negative = 0	False Negative = 0
		Total	65	63 + 2*	65	65
				*invalid = 2
			Smear positive (SP)-Culture positive (CP)
Sample/specimen number	Specimen type	Culture	Auramine	Xpert Ultra	Xpert G4	LPA			PULMONARY SAMPLES
N74	sputum	positive	Positive	MTB detected medium	MTB Not detected	TB Negative		Parameter	Auramine	Xpert Ultra	Xpert G4	LPA
N112	sputum	positive	Positive	MTB NOT detected	MTB Not detected	TB Negative			Smear Positive-Culture Positive (SP-CP)
N143	sputum	positive	Positive	MTB detected high	MTB detected high	tb positive + Rif resistance		True Positive	41	40	37	38
1	sputum	TB POSITIVE	Positive	TB DETECTED	TB DETECTED HIGH	TB DETECTED		True Negative	0	0	0	0
3	sputum	TB POSITIVE	Positive	TB DETECTED MEDIUM	TB DETECTED MEDIUM	TB DETECTED		False Positive	0	0	0	0
4	sputum	TB POSITIVE	Positive	TB DETECTED MEDIUM	TB DETECTED MEDIUM	TB DETECTED		False Negative	0	1	3	3
5	sputum	TB POSITIVE	Positive	TB DETECTED HIGH	TB DETECTED HIGH	TB DETECTED		Total	41	41	40+ 1*	41
7	sputum	TB POSITIVE	Positive	TB DETECTED HIGH	TB DETECTED MEDIUM	TB DETECTED
8	sputum	TB POSITIVE	Positive	TB DETECTED HIGH	TB DETECTED MEDIUM	TB DETECTED		Sensitivity (CI), %	100,00 (91,40-100,00)	97,56 (87,14-99,94)	92,50 (79,61-98,43)	92,68 (80,08-98,46)
9	sputum	TB POSITIVE	Positive	TB DETECTED HIGH	TB DETECTED HIGH	TB DETECTED		Specificity (CI), %	0	0	0	0
10	sputum	TB POSITIVE	Positive	TB DETECTED HIGH	TB DETECTED HIGH	TB DETECTED		Positive predictive value (CI), %	100	100	100	100
12	sputum	TB POSITIVE	Positive	TB DETECTED MEDIUM	TB DETECTED HIGH	TB DETECTED		Negative predictive value (CI), %	0	0	0	0
14	sputum	TB POSITIVE	Positive	TB DETECTED HIGH	TB DETECTED MEDIUM	TB DETECTED		* 1 isolate was invalid/error. Adding it will amount to 41
15	sputum	TB POSITIVE	Positive	TB DETECTED HIGH	TB DETECTED HIGH	TB DETECTED
17	sputum	TB POSITIVE	Positive	TB DETECTED VERY LOW	TB NOT DETECTED	TB DETECTED
18	sputum	TB POSITIVE	Positive	TB DETECTED MEDIUM	TB DETECTED MEDIUM	TB DETECTED
19	sputum	TB POSITIVE	Positive	TB DETECTED MEDIUM	TB DETECTED MEDIUM	TB DETECTED
21	sputum	TB POSITIVE	Positive	TB DETECTED HIGH	TB DETECTED MEDIUM	TB DETECTED
22	sputum	TB POSITIVE	Positive	TB DETECTED MEDIUM	TB DETECTED MEDIUM	TB DETECTED
23	sputum	TB POSITIVE	Positive	TB DETECTED MEDIUM	TB DETECTED LOW	TB DETECTED
26	sputum	TB POSITIVE	Positive	TB DETECTED MEDIUM	TB DETECTED LOW	TB DETECTED
27	sputum	TB POSITIVE	Positive	TB DETECTED HIGH	TB DETECTED HIGH	TB DETECTED
28	sputum	TB POSITIVE	Positive	TB DETECTED MEDIUM	TB DETECTED MEDIUM	TB DETECTED
30	sputum	TB POSITIVE	Positive	TB DETECTED HIGH	TB DETECTED HIGH	TB DETECTED
31	sputum	TB POSITIVE	Positive	TB DETECTED HIGH	TB DETECTED MEDIUM	TB DETECTED
33	sputum	TB POSITIVE	Positive	TB DETECTED HIGH	TB DETECTED MEDIUM	TB DETECTED
34	sputum	TB POSITIVE	Positive	TB DETECTED HIGH	TB DETECTED HIGH	TB DETECTED
36	sputum	TB POSITIVE	Positive	TB DETECTED HIGH	TB DETECTED HIGH	TB DETECTED
37	sputum	TB POSITIVE	Positive	TB DETECTED HIGH	TB DETECTED HIGH	TB DETECTED
38	sputum	TB POSITIVE	Positive	TB DETECTED MEDIUM	TB DETECTED MEDIUM	TB DETECTED
39	sputum	TB POSITIVE	Positive	TB DETECTED	TB DETECTED MEDIUM	TB DETECTED
40	sputum	TB POSITIVE	Positive	TB DETECTED MEDIUM	TB DETECTED MEDIUM	TB DETECTED
41	sputum	TB POSITIVE	Positive	TB DETECTED MEDIUM	TB DETECTED MEDIUM	TB NOT DETECTED
42	tracheal	TB POSITIVE	Positive	TB DETECTED MEDIUM	TB DETECTED MEDIUM	TB DETECTED
43	sputum	TB POSITIVE	Positive	TB DETECTED	TB DETECTED MEDIUM	TB DETECTED
44	sputum	TB POSITIVE	Positive	TB DETECTED	TB DETECTED MEDIUM	TB DETECTED
45	sputum	TB POSITIVE	Positive	TB DETECTED MEDIUM	TB DETECTED HIGH	TB DETECTED
46	sputum	TB POSITIVE	Positive	TB DETECTED HIGH	TB DETECTED HIGH	TB DETECTED
47	sputum	TB POSITIVE	Positive	TB DETECTED HIGH	TB DETECTED MEDIUM	TB DETECTED
49	sputum	TB POSITIVE	Positive	TB DETECTED HIGH	TB DETECTED HIGH	TB DETECTED
50	sputum	TB POSITIVE	Positive	TB DETECTED MEDIUM	ERROR	TB DETECTED
		41	True Positive = 41	True Positive = 40	True Positive = 37	True Positive = 38
			True Negative = 0	True Negative = 0	True Negative = 0	True Negative = 0
			False Positive = 0	False Positive = 0	False Positive = 0	False Positive = 0
			False Negative = 0	False Negative = 1	False Negative = 3	False Negative = 3
		Total	41	41	40 + 1*	41
					*Error = 1
		Smear Negative (SN)-Culture Positive (CP)
Sample/specimen number	Specimen type	Culture	Auramine	Xpert Ultra	Xpert G4	LPA		PULMONARY SAMPLES
N9	Sputum	positive	Negative	MTB detected	MTB Not detected	TB Positive	Parameter	Auramine	Xpert Ultra	Xpert G4	LPA
N17	Sputum	positive	Negative	MTB detected	MTB Not detected	TB Negative		Smear Negative-Culture Positive (SN-CP)
N18	Sputum	positive	Negative	MTB NOT detected	MTB Not detected	TB Negative	True Positive	0	4	2	2
N41	Sputum	positive	Negative	MTB NOT detected	MTB Not detected	TB Negative	True Negative	0	0	0	0
N43	Sputum	positive	Negative	MTB detected medium + Rif resistance	MTB Detected low + Rif resistance	TB Negative	False Positive	0	0	0	0
N47	Sputum	positive	Negative	MTB detected medium	MTB Detected low	TB Positive	False Negative	9	5	7	7
N134	sputum	positive	Negative	MTB NOT detected	MTB Not detected	TB Negative	Total	9	9	9	9
N140	sputum	positive	Negative	MTB NOT detected	MTB Not detected	TB Negative
N145	sputum	positive	Negative	MTB NOT detected	MTB Not detected	TB Negative	Sensitivity (CI), %	0,00 (0,00-33,63)	44,44 (13,70-78,80)	22,22 (2,81-60,01)	22,22 (2,81-60,01)
		9	True Positive = 0	True Positive = 4	True Positive = 2	True Positive = 2	Specificity (CI), %	0	0	0	0
			True Negative =0	True Negative = 0	True Negative = 0	True Negative = 0	Positive predictive value (CI), %	0	100	100	100
			False Positive = 0	False Positive = 0	False Positive = 0	False Positive = 0	Negative predictive value (CI), %	0	0	0	0
			False Negative = 9	False Negative = 5	False Negative = 7	False Negative = 7
		Total	9	9	9	9
		Smear Positive (SP)-Culture Negative (CN)
	Sample/specimen number	Specimen type	Culture	Auramine	Xpert Ultra	Xpert G4	LPA			PULMONARY SAMPLES
	N152	Sputum	Negative	Positive	MTB Detected	MTB Detected	MTB Detected		Parameter	Auramine	Xpert Ultra	Xpert G4	LPA
	N153	Sputum	Negative	Positive	MTB Not Detected	MTB Not Detected	MTB Detected			Smear Positive-Culture Negative (SP-CN)
	N154	Sputum	Negative	Positive	MTB Detected	MTB Detected	MTB Detected		True Positive	0	0	0	0
	N155	Sputum	Negative	Positive	MTB Detected	MTB Detected	MTB Detected		True Negative	0	1	1	0
	6	sputum	TB NEGATIVE	Positive	TB DETECTED MEDIUM	TB DETECTED MEDIUM	TB DETECTED		False Positive	7	6	6	7
	16	sputum	TB NEGATIVE	Positive	TB DETECTED HIGH	TB DETECTED HIGH	TB DETECTED		False Negative	0	0	0	0
	20	sputum	TB NEGATIVE	Positive	TB DETECTED MEDIUM	TB DETECTED LOW	TB DETECTED		Total	7	7	7	7
			7	True Positive = 0	True Positive = 0	True Positive = 0	True Positive = 0
				True Negative = 0	True Negative = 1	True Negative = 1	True Negative = 0		Sensitivity (CI), %	0	0	0	0
				False Positive = 7	False Positive = 6	False Positive = 6	False Positive = 7		Specificity (CI), %	0,00 (0,00-40,96)	14,29 (0,36-57,87)	14,29 (0,36-57,87)	0,00 (0,00-40,96)
				False Negative = 0	False Negative = 0	False Negative = 0	False Negative = 0		Positive predictive value (CI), %	0	0	0	0
			Total	7	7	7	7		Negative predictive value (CI), %	0	100	100	0

## Sheet: Extra-pulmonary TB isolates
Sample/specimen number	Specimen type	Culture	Auramine	Xpert Ultra	Xpert G4	LPA		Category	Total	Cumulative Total
N16	Tissue	positive	Negative	MTB DETECTED VERY LOW	MTB Not detected	TB Negative		Total specimens	80
N19	tissue	positive	Positive	MTB detected medium	MTB detected high	TB Negative		Abscess	4	4
N28	swab (superficial)	positive	Negative	MTB detected high	MTB Not detected	TB Positive		CSF	3	7
N29	Fluid/ aspirate	Negative	Negative	MTB NOT detected	MTB Not detected	TB Positive		Fluid/ aspirate	18	25
N30	Fluid/ aspirate	Negative	Negative	MTB NOT detected	MTB Not detected	TB Positive		Swab (superficial)	4	29
N31	Fluid/ aspirate	Negative	Negative	MTB NOT detected	MTB Not detected	TB Positive		Tissue	15	44
N32	Fluid/ aspirate	Negative	Negative	MTB NOT detected	MTB Not detected	TB Positive		Urine	36	80
N33	swab (superficial)	positive	Positive	MTB detected high	invalid	TB Negative
N34	Fluid/ aspirate	Negative	Negative	MTB detected	MTB Not detected	TB Negative		Culture Contaminated	0	0
N35	Fluid/ aspirate	Negative	Negative	MTB detected	MTB Not detected	TB Negative		Culture positive	13	13
N36	Fluid/ aspirate	Negative	Negative	MTB detected	MTB Not detected	TB Negative		Culture negative	67	80
N37	Fluid/ aspirate	Negative	Negative	MTB detected	MTB Not detected	TB Negative
N38	Fluid/ aspirate	Negative	Negative	MTB detected	MTB Not detected	TB Negative		Smear (auramine) positive	8	8
N39	Fluid/ aspirate	Negative	Negative	MTB detected	MTB Not detected	TB Negative		Smear (auramine) negative	72	80
N40	Fluid/ aspirate	Negative	Negative	MTB detected	MTB Not detected	TB Negative
N48	urine	Negative	Negative	MTB DETECTED VERY LOW	MTB Not detected	TB Positive		Xpert Ultra positive (TB detected)	43	43
N49	urine	Negative	Negative	MTB DETECTED VERY LOW	MTB Not detected	TB Positive		Xpert Ultra negative (TB undetected)	37	80
N50	urine	Negative	Negative	MTB DETECTED VERY LOW	MTB Not detected	TB Positive		Xpert Ultra Invalid	0	80
N51	urine	Negative	Negative	MTB DETECTED VERY LOW	MTB Not detected	TB Positive
N52	urine	Negative	Negative	MTB DETECTED VERY LOW	MTB Not detected	TB Positive		Xpert G4 positive (TB detected)	8	8
N53	urine	Negative	Negative	MTB DETECTED VERY LOW	MTB Not detected	TB Positive		Xpert G4 negative (TB undetected)	71	79
N54	urine	Negative	Negative	MTB DETECTED VERY LOW	MTB Not detected	TB Positive		Xpert G4 error	0	79
N55	urine	Negative	Negative	MTB DETECTED VERY LOW	MTB Not detected	TB Positive		Xpert G4 invalid	1	80
N56	urine	Negative	Negative	MTB DETECTED VERY LOW	MTB Not detected	TB Positive
N57	urine	Negative	Negative	MTB DETECTED VERY LOW	MTB Not detected	TB Positive		LPA positive (TB detected)	59	59
N58	urine	Negative	Negative	MTB DETECTED VERY LOW	MTB Not detected	TB Positive		LPA negative (TB undetected)	21	80
N59	urine	Negative	Negative	MTB DETECTED VERY LOW	MTB Not detected	TB Positive
N60	urine	Negative	Negative	MTB DETECTED VERY LOW	MTB Not detected	TB Positive		Smear negative (SN)-Culture negative (CN)	66	66
N61	urine	Negative	Negative	MTB DETECTED VERY LOW	MTB Not detected	TB Positive		Smear positive (SP)-Culture positive (CP)	7	73
N62	urine	Negative	Negative	MTB DETECTED VERY LOW	MTB Not detected	TB Positive		SN-CP	6	79
N63	urine	Negative	Negative	MTB DETECTED VERY LOW	MTB Not detected	TB Positive		SP-CN	1	80
N64	urine	Negative	Negative	MTB DETECTED VERY LOW	MTB Not detected	TB Positive
N65	urine	Negative	Negative	MTB DETECTED VERY LOW	MTB Not detected	TB Positive
N66	urine	Negative	Negative	MTB DETECTED VERY LOW	MTB Not detected	TB Positive			EXTRA-PULMONARY SAMPLES
N67	urine	Negative	Negative	MTB DETECTED VERY LOW	MTB Not detected	TB Positive		Parameter	Auramine	Xpert Ultra	Xpert G4	LPA
N68	urine	Negative	Negative	MTB DETECTED VERY LOW	MTB Not detected	TB Positive
N69	urine	Negative	Negative	MTB DETECTED VERY LOW	MTB Not detected	TB Positive		True Positive	7	9	6	9
N70	urine	Negative	Negative	MTB DETECTED VERY LOW	MTB Not detected	TB Positive		True Negative	66	33	65	17
N71	urine	Negative	Negative	MTB DETECTED VERY LOW	MTB Not detected	TB Positive		False Positive	1	34	2	50
N72	urine	Negative	Negative	MTB DETECTED VERY LOW	MTB Not detected	TB Positive		False Negative	6	4	6	4
N73	urine	Negative	Negative	MTB DETECTED VERY LOW	MTB Not detected	TB Positive		Total	80	80	79 +1*	80
N104	Tissue	positive	Negative	MTB NOT detected	MTB Not detected	TB Positive
N108	Tissue	positive	Negative	MTB NOT detected	MTB Not detected	TB Positive		Sensitivity (CI), %	53,85 (25,13-80,78)	69,23 (38,57-90,91)	50,00 (21,09-78,91)	69,23 (38,57-90,91)
N109	csf	Negative	Negative	MTB NOT detected	MTB Not detected	TB Positive		Specificity (CI), %	98,51 (91,96-99,96)	49,25 (36,82-61,76)	97,01 (89,63-99,64)	25,37 (15,53-37,49)
N110	csf	Negative	Negative	MTB NOT detected	MTB Not detected	TB Positive		Positive predictive value (CI), %	87,50 (48,41-98,12)	20,93 (14,66-28,97)	75,00 (40,63-92,93)	15,25 (10,88-20,98)
N111	csf	Negative	Negative	MTB NOT detected	MTB Not detected	TB Positive		Negative predictive value (CI), %	91,67 (85,94-95,19)	89,19 (77,89-95,08)	91,55 (86,00-95,03)	80,95 (63,04-91,37)
N113	urine	Negative	Negative	MTB NOT detected	MTB Not detected	TB Positive		* 1 isolate was invalid. Adding it will amount to 80		# 1 isolate was in error, adding it will make up to 122
N114	urine	Negative	Negative	MTB NOT detected	MTB Not detected	TB Positive
N115	urine	Negative	Negative	MTB NOT detected	MTB Not detected	TB Positive
N116	urine	Negative	Negative	MTB NOT detected	MTB Not detected	TB Positive
N117	urine	Negative	Negative	MTB NOT detected	MTB Not detected	TB Positive
N118	urine	Negative	Negative	MTB NOT detected	MTB Not detected	TB Positive
N119	urine	Negative	Negative	MTB NOT detected	MTB Not detected	TB Positive
N120	urine	Negative	Negative	MTB NOT detected	MTB Not detected	TB Positive
N121	urine	Negative	Negative	MTB NOT detected	MTB Not detected	TB Positive
N122	urine	Negative	Negative	MTB NOT detected	MTB Not detected	TB Positive
N123	Fluid/ aspirate	positive	Negative	MTB NOT detected	MTB Not detected	TB Negative
N128	Tissue	positive	Negative	MTB NOT detected	MTB Not detected	tb positive + Rif resistance
N129	Fluid/ aspirate	Negative	Negative	MTB NOT detected	MTB Not detected	TB Negative
N130	Fluid/ aspirate	Negative	Negative	MTB NOT detected	MTB Not detected	TB Negative
N131	Fluid/ aspirate	Negative	Negative	MTB NOT detected	MTB Not detected	TB Negative
N132	Fluid/ aspirate	Negative	Negative	MTB NOT detected	MTB Not detected	TB Negative
N133	Fluid/ aspirate	Negative	Negative	MTB NOT detected	MTB Not detected	TB Negative
N135	Tissue	Negative	Negative	MTB NOT detected	MTB Not detected	TB Positive
N136	Tissue	Negative	Negative	MTB NOT detected	MTB Not detected	TB Positive
N137	Tissue	Negative	Negative	MTB NOT detected	MTB Not detected	TB Positive
N138	Tissue	Negative	Negative	MTB NOT detected	MTB Not detected	TB Positive
N139	Tissue	Negative	Negative	MTB NOT detected	MTB Not detected	TB Positive
N144	Fluid/ aspirate	Negative	Negative	MTB NOT detected	MTB detected	TB Positive
N146	Tissue	Negative	Negative	MTB NOT detected	MTB Not detected	TB Negative
N147	Tissue	Negative	Negative	MTB NOT detected	MTB Not detected	TB Negative
N148	Tissue	Negative	Negative	MTB NOT detected	MTB Not detected	TB Negative
N149	Tissue	Negative	Negative	MTB NOT detected	MTB Not detected	TB Negative
N150	Tissue	Negative	Negative	MTB NOT detected	MTB Not detected	TB Negative		Auramine smear	Xpert Ultra	Xpert G4	LPA
2	abscess	TB POSITIVE	Positive	TB DETECTED HIGH	TB DETECTED HIGH	TB DETECTED		True Positive =	True Positive =	True Positive =	True Positive =
11	abscess	TB NEGATIVE	Positive	TB DETECTED MEDIUM	TB DETECTED MEDIUM	TB DETECTED		True Negative =	True Negative =	True Negative =	True Negative =
13	swab (superficial)	TB POSITIVE	Positive	TB DETECTED HIGH	TB DETECTED MEDIUM	TB DETECTED		False Positive =	False Positive =	False Positive =	False Positive =
24	swab (superficial)	TB POSITIVE	Positive	TB DETECTED MEDIUM	TB DETECTED MEDIUM	TB DETECTED		False Negative =	False Negative =	False Negative =	False Negative =
25	abscess	TB POSITIVE	Positive	TB DETECTED HIGH	TB DETECTED HIGH	TB DETECTED
32	abscess	TB POSITIVE	Positive	TB DETECTED HIGH	TB DETECTED HIGH	TB DETECTED
	80
			Smear negative (SN)-Culture negative (CN)
Sample/specimen number	Specimen type	Culture	Auramine	Xpert Ultra	Xpert G4	LPA		EXTRA-PULMONARY SAMPLES
N29	Fluid/ aspirate	Negative	Negative	MTB NOT detected	MTB Not detected	TB Positive	Parameter	Auramine	Xpert Ultra	Xpert G4	LPA
N30	Fluid/ aspirate	Negative	Negative	MTB NOT detected	MTB Not detected	TB Positive		Smear Negative-Culture Negative (SN-CN)
N31	Fluid/ aspirate	Negative	Negative	MTB NOT detected	MTB Not detected	TB Positive	True Positive	0	0	0	0
N32	Fluid/ aspirate	Negative	Negative	MTB NOT detected	MTB Not detected	TB Positive	True Negative	66	33	65	17
N34	Fluid/ aspirate	Negative	Negative	MTB detected	MTB Not detected	TB Negative	False Positive	0	33	1	49
N35	Fluid/ aspirate	Negative	Negative	MTB detected	MTB Not detected	TB Negative	False Negative	0	0	0	0
N36	Fluid/ aspirate	Negative	Negative	MTB detected	MTB Not detected	TB Negative	Total	66	66	66	66
N37	Fluid/ aspirate	Negative	Negative	MTB detected	MTB Not detected	TB Negative
N38	Fluid/ aspirate	Negative	Negative	MTB detected	MTB Not detected	TB Negative	Sensitivity (CI), %	0	0	0	0
N39	Fluid/ aspirate	Negative	Negative	MTB detected	MTB Not detected	TB Negative	Specificity (CI), %	100,00 (94,56-100,00)	50,00 (37,43-62,57)	98,48 (91,84-99,96)	25,76 (15,78-38,01)
N40	Fluid/ aspirate	Negative	Negative	MTB detected	MTB Not detected	TB Negative	Positive predictive value (CI), %	0	0	0	0
N48	urine	Negative	Negative	MTB DETECTED VERY LOW	MTB Not detected	TB Positive	Negative predictive value (CI), %	100	100	100	100
N49	urine	Negative	Negative	MTB DETECTED VERY LOW	MTB Not detected	TB Positive	* 2 isolates were invalid. Adding them will amount to 131
N50	urine	Negative	Negative	MTB DETECTED VERY LOW	MTB Not detected	TB Positive
N51	urine	Negative	Negative	MTB DETECTED VERY LOW	MTB Not detected	TB Positive
N52	urine	Negative	Negative	MTB DETECTED VERY LOW	MTB Not detected	TB Positive
N53	urine	Negative	Negative	MTB DETECTED VERY LOW	MTB Not detected	TB Positive
N54	urine	Negative	Negative	MTB DETECTED VERY LOW	MTB Not detected	TB Positive
N55	urine	Negative	Negative	MTB DETECTED VERY LOW	MTB Not detected	TB Positive
N56	urine	Negative	Negative	MTB DETECTED VERY LOW	MTB Not detected	TB Positive
N57	urine	Negative	Negative	MTB DETECTED VERY LOW	MTB Not detected	TB Positive
N58	urine	Negative	Negative	MTB DETECTED VERY LOW	MTB Not detected	TB Positive
N59	urine	Negative	Negative	MTB DETECTED VERY LOW	MTB Not detected	TB Positive
N60	urine	Negative	Negative	MTB DETECTED VERY LOW	MTB Not detected	TB Positive
N61	urine	Negative	Negative	MTB DETECTED VERY LOW	MTB Not detected	TB Positive
N62	urine	Negative	Negative	MTB DETECTED VERY LOW	MTB Not detected	TB Positive
N63	urine	Negative	Negative	MTB DETECTED VERY LOW	MTB Not detected	TB Positive
N64	urine	Negative	Negative	MTB DETECTED VERY LOW	MTB Not detected	TB Positive
N65	urine	Negative	Negative	MTB DETECTED VERY LOW	MTB Not detected	TB Positive
N66	urine	Negative	Negative	MTB DETECTED VERY LOW	MTB Not detected	TB Positive
N67	urine	Negative	Negative	MTB DETECTED VERY LOW	MTB Not detected	TB Positive
N68	urine	Negative	Negative	MTB DETECTED VERY LOW	MTB Not detected	TB Positive
N69	urine	Negative	Negative	MTB DETECTED VERY LOW	MTB Not detected	TB Positive
N70	urine	Negative	Negative	MTB DETECTED VERY LOW	MTB Not detected	TB Positive
N71	urine	Negative	Negative	MTB DETECTED VERY LOW	MTB Not detected	TB Positive
N72	urine	Negative	Negative	MTB DETECTED VERY LOW	MTB Not detected	TB Positive
N73	urine	Negative	Negative	MTB DETECTED VERY LOW	MTB Not detected	TB Positive
N109	csf	Negative	Negative	MTB NOT detected	MTB Not detected	TB Positive
N110	csf	Negative	Negative	MTB NOT detected	MTB Not detected	TB Positive
N111	csf	Negative	Negative	MTB NOT detected	MTB Not detected	TB Positive
N113	urine	Negative	Negative	MTB NOT detected	MTB Not detected	TB Positive
N114	urine	Negative	Negative	MTB NOT detected	MTB Not detected	TB Positive
N115	urine	Negative	Negative	MTB NOT detected	MTB Not detected	TB Positive
N116	urine	Negative	Negative	MTB NOT detected	MTB Not detected	TB Positive
N117	urine	Negative	Negative	MTB NOT detected	MTB Not detected	TB Positive
N118	urine	Negative	Negative	MTB NOT detected	MTB Not detected	TB Positive
N119	urine	Negative	Negative	MTB NOT detected	MTB Not detected	TB Positive
N120	urine	Negative	Negative	MTB NOT detected	MTB Not detected	TB Positive
N121	urine	Negative	Negative	MTB NOT detected	MTB Not detected	TB Positive
N122	urine	Negative	Negative	MTB NOT detected	MTB Not detected	TB Positive
N129	Fluid/ aspirate	Negative	Negative	MTB NOT detected	MTB Not detected	TB Negative
N130	Fluid/ aspirate	Negative	Negative	MTB NOT detected	MTB Not detected	TB Negative
N131	Fluid/ aspirate	Negative	Negative	MTB NOT detected	MTB Not detected	TB Negative
N132	Fluid/ aspirate	Negative	Negative	MTB NOT detected	MTB Not detected	TB Negative
N133	Fluid/ aspirate	Negative	Negative	MTB NOT detected	MTB Not detected	TB Negative
N135	Tissue	Negative	Negative	MTB NOT detected	MTB Not detected	TB Positive
N136	Tissue	Negative	Negative	MTB NOT detected	MTB Not detected	TB Positive
N137	Tissue	Negative	Negative	MTB NOT detected	MTB Not detected	TB Positive
N138	Tissue	Negative	Negative	MTB NOT detected	MTB Not detected	TB Positive
N139	Tissue	Negative	Negative	MTB NOT detected	MTB Not detected	TB Positive
N144	Fluid/ aspirate	Negative	Negative	MTB NOT detected	MTB detected	TB Positive
N146	Tissue	Negative	Negative	MTB NOT detected	MTB Not detected	TB Negative
N147	Tissue	Negative	Negative	MTB NOT detected	MTB Not detected	TB Negative
N148	Tissue	Negative	Negative	MTB NOT detected	MTB Not detected	TB Negative
N149	Tissue	Negative	Negative	MTB NOT detected	MTB Not detected	TB Negative
N150	Tissue	Negative	Negative	MTB NOT detected	MTB Not detected	TB Negative
	66
			True Positive = 0	True Positive = 0	True Positive = 0	True Positive = 0
			True Negative = 66	True Negative = 33	True Negative = 65	True Negative = 17
			False Positive = 0	False Positive = 33	False Positive = 1	False Positive = 49
			False Negative = 0	False Negative = 0	False Negative = 0	False Negative = 0
		Total	66	66	66	66
		Smear positive (SP)-Culture positive (CP)
Sample/specimen number	Specimen type	Culture	Auramine	Xpert Ultra	Xpert G4	LPA			EXTRA-PULMONARY SAMPLES
N19	tissue	positive	Positive	MTB detected medium	MTB detected high	TB Negative		Parameter	Auramine	Xpert Ultra	Xpert G4	LPA
N33	swab (superficial)	positive	Positive	MTB detected high	invalid	TB Negative			Smear Positive-Culture Positive (SP-CP)
2	abscess	TB POSITIVE	Positive	TB DETECTED HIGH	TB DETECTED HIGH	TB DETECTED		True Positive	7	7	6	5
13	swab (superficial)	TB POSITIVE	Positive	TB DETECTED HIGH	TB DETECTED MEDIUM	TB DETECTED		True Negative	0	0	0	0
24	swab (superficial)	TB POSITIVE	Positive	TB DETECTED MEDIUM	TB DETECTED MEDIUM	TB DETECTED		False Positive	0	0	0	0
25	abscess	TB POSITIVE	Positive	TB DETECTED HIGH	TB DETECTED HIGH	TB DETECTED		False Negative	0	0	0	2
32	abscess	TB POSITIVE	Positive	TB DETECTED HIGH	TB DETECTED HIGH	TB DETECTED		Total	7	7	6 + 1*	7
		7	True Positive = 7	True Positive = 7	True Positive = 6	True Positive = 5
			True Negative = 0	True Negative = 0	True Negative = 0	True Negative = 0		Sensitivity (CI), %	100,00 (59,04-100,00)	100,00 (59,04-100,00)	100,00 (54,07-100,00)	62,50 (24,49-91,48)
			False Positive = 0	False Positive = 0	False Positive = 0	False Positive = 0		Specificity (CI), %	0	0	0	0
			False Negative = 0	False Negative = 0	False Negative = 0	False Negative = 2		Positive predictive value (CI), %	100	100	100	100
					*Invalid = 1			Negative predictive value (CI), %	0	0	0	0
		Total	7	7	7	7		* 1 isolate was invalid/error. Adding that will amount to 7
		Smear Negative (SN)-Culture Positive (CP)
Sample/specimen number	Specimen type	Culture	Auramine	Xpert Ultra	Xpert G4	LPA			EXTRA-PULMONARY SAMPLES
N16	Tissue	positive	Negative	MTB DETECTED VERY LOW	MTB Not detected	TB Negative	Parameter	Auramine	Xpert Ultra	Xpert G4	LPA
N28	swab (superficial)	positive	Negative	MTB detected high	MTB Not detected	TB Positive		Smear Negative-Culture Positive (SN-CP)
N104	Tissue	positive	Negative	MTB NOT detected	MTB Not detected	TB Positive	True Positive	0	2	0	4
N108	Tissue	positive	Negative	MTB NOT detected	MTB Not detected	TB Positive	True Negative	0	0	0	0
N123	Fluid/ aspirate	positive	Negative	MTB NOT detected	MTB Not detected	TB Negative	False Positive	0	0	0	0
N128	Tissue	positive	Negative	MTB NOT detected	MTB Not detected	tb positive + Rif resistance	False Negative	6	4	6	2
		6	True Positive = 0	True Positive = 2	True Positive = 0	True Positive = 4	Total	6	6	6	6
			True Negative = 0	True Negative = 0	True Negative = 0	True Negative = 0
			False Positive = 0	False Positive = 0	False Positive = 0	False Positive = 0	Sensitivity (CI), %	0,00 (0,00-45,93)	33,33 (4,33-77,72)	0,00 (0,00-45,93)	66,67 (22,28-95,67)
			False Negative = 6	False Negative = 4	False Negative = 6	False Negative = 2	Specificity (CI), %	0	0	0	0
		Total	6	6	6	6	Positive predictive value (CI), %	0	100	0	100
							Negative predictive value (CI), %	0	0	0	0
		Smear Positive (SP)-Culture Negative (CN)
Sample/specimen number	Specimen type	Culture	Auramine	Xpert Ultra	Xpert G4	LPA			EXTRA-PULMONARY SAMPLES
11	abscess	TB NEGATIVE	Positive	TB DETECTED MEDIUM	TB DETECTED MEDIUM	TB DETECTED	Parameter	Auramine	Xpert Ultra	Xpert G4	LPA
		1	True Positive = 0	True Positive = 0	True Positive = 0	True Positive = 0		Smear Negative-Culture Positive (SN-CP)
			True Negative = 0	True Negative = 0	True Negative = 0	True Negative = 0	True Positive	0	0	0	0
			False Positive = 1	False Positive = 1	False Positive = 1	False Positive = 1	True Negative	0	0	1	0
			False Negative = 0	False Negative = 0	False Negative = 0	False Negative = 0	False Positive	1	1	1	1
		Total	0	1	1		False Negative	0	0	0	0
							Total	1	1	1	1
							Sensitivity (CI), %	0	0	0	0
							Specificity (CI), %	0,00 (0,00-97,50)	0,00 (0,00-97,50)	0,00 (0,00-97,50)	0,00 (0,00-97,50)
							Positive predictive value (CI), %	0	0	0	0
							Negative predictive value (CI), %	0	0	0	0

## Sheet: Breakdown of Ultra, G4 & LPA re
Xpert Ultra Results Breakdown				Xpert G4 Results Breakdown			LPA Results Breakdown
Row Labels	Count of Xpert Ultra			Row Labels	Count of Xpert G4		Row Labels	Count of LPA
Invalid	2			TB DETECTED HIGH	1		TB positive	28
MTB detected high	1			ERROR	1		MTB Detected	5
MTB detected	19			invalid	1		TB DETECTED	49
MTB detected + Rif resistance	8			MTB detected	5		TB Negative	38
MTB detected high	2			MTB detected high	2		TB NOT DETECTED	1
MTB detected medium	3			MTB Detected low	1		TB Positive	82
MTB detected medium + Rif resistance	1			MTB Detected low + Rif resistance	1		tb positive + Rif resistance	2
MTB DETECTED VERY LOW	27			MTB Not detected	145		(blank)
MTB NOT detected	84			TB DETECTED HIGH	18		Grand Total	205
MTB Trace detected + Rif resistance	8			TB DETECTED LOW	3
TB DETECTED MEDIUM	1			TB DETECTED MEDIUM	26
TB DETECTED	4			TB NOT DETECTED	1
TB DETECTED HIGH	24			(blank)
TB DETECTED MEDIUM	20			Grand Total	205
TB DETECTED VERY LOW	1
(blank)
Grand Total	205
